# Supplementary material for: Synergistic Structure in the Speed Dependent Modulation of Muscle Activity in Human Walking
Source: PLoS One. 2016 Apr 1;11(4):e0152784. doi: 10.1371/journal.pone.0152784 (PMC4818091; doi:10.1371/journal.pone.0152784)
Supplement: S1 Data — The worksheet ‘Gain functions’ shows group-averaged gain functions for all 13 muscles. The worksheets ‘Gain modules’ and ‘Basis modules’ show the four group-averaged gain modules and the four group-averaged basis modules that resulted from the clustering protocol. The worksheets ‘Gain Synergies’ and ‘Basis Synergies’ show the four group-averaged gain synergies and the four group-averaged basis synergies for all 13 muscles that resulted from the clustering protocol. The worksheets ‘Reconstruction 1.61 ms-1’, ‘Reconstruction 1.00 ms-1’, ‘Reconstruction 0.69 ms-1’ show the group-averaged reconstructed profiles at 1.61 ms-1, 1.00 ms-1, and 0.69 ms-1 for all 13 muscles. The worksheet ‘Prediction 1.31 ms-1’ shows the group-averaged predicted profiles at 1.31 ms-1 for all 13 muscles. (XLS) [file pone.0152784.s001.xls]

## Sheet: EMG 1.61 ms-1
Muscle	SO	GL	TA	PL	VL	RF	BF	ST	AM	TFL	GM	ES	LD
	0.137558	0.0928819	0.595198	0.271419	0.314197	0.28337	0.331363	0.33019	0.283342	0.271391	0.286372	0.30228	0.160871
	0.14129	0.0967851	0.611959	0.274156	0.33521	0.287146	0.314368	0.312045	0.296061	0.291136	0.316461	0.306158	0.165529
	0.142356	0.100856	0.614402	0.271749	0.357344	0.293125	0.29679	0.295021	0.307586	0.3112	0.343291	0.298426	0.169877
	0.141594	0.104526	0.602752	0.264843	0.381666	0.303986	0.280099	0.279294	0.312301	0.330771	0.365663	0.279736	0.174185
	0.139471	0.107065	0.578141	0.254979	0.408049	0.321718	0.265536	0.265246	0.306306	0.349896	0.382142	0.252908	0.179058
	0.136559	0.108087	0.542669	0.243179	0.434294	0.345239	0.253604	0.253206	0.289968	0.367576	0.391453	0.222531	0.184948
	0.134611	0.107754	0.496992	0.229654	0.458343	0.369949	0.243216	0.242717	0.265356	0.38139	0.391809	0.192757	0.192095
	0.135314	0.106066	0.440295	0.214266	0.478653	0.390265	0.231494	0.232724	0.236853	0.389146	0.382643	0.166096	0.200379
	0.138696	0.103452	0.372581	0.196915	0.494276	0.402721	0.2171	0.222522	0.210436	0.390476	0.365915	0.143771	0.208493
	0.143356	0.10138	0.298017	0.178671	0.504031	0.407014	0.201953	0.212021	0.18986	0.386293	0.345539	0.12676	0.214295
	0.147975	0.100832	0.226529	0.162044	0.504715	0.403316	0.189422	0.201393	0.175938	0.377555	0.326285	0.115471	0.216945
	0.153068	0.101698	0.167598	0.149317	0.492895	0.390521	0.182626	0.191151	0.167488	0.364522	0.31097	0.109214	0.21727
	0.159733	0.103312	0.124674	0.141168	0.466961	0.366994	0.181405	0.182016	0.161979	0.347129	0.298176	0.106636	0.216518
	0.167867	0.104638	0.0968576	0.136804	0.428999	0.334943	0.181957	0.174228	0.156706	0.325662	0.284211	0.106197	0.215316
	0.17702	0.104919	0.0812859	0.135122	0.384682	0.300425	0.180506	0.167783	0.150308	0.302469	0.266895	0.106273	0.213667
	0.186563	0.104488	0.0741729	0.136245	0.339741	0.268881	0.175872	0.162068	0.142431	0.280748	0.247531	0.105533	0.211262
	0.195979	0.10423	0.0717288	0.140402	0.29783	0.242661	0.167797	0.15615	0.13379	0.262832	0.229574	0.103531	0.207861
	0.204242	0.104025	0.071461	0.146756	0.260811	0.222166	0.156734	0.149136	0.126532	0.249117	0.214372	0.10071	0.203422
	0.209898	0.10321	0.0725791	0.154229	0.230023	0.206367	0.144883	0.140611	0.123246	0.238596	0.200332	0.0974064	0.198344
	0.212449	0.101575	0.0750104	0.161802	0.205987	0.193856	0.134458	0.130706	0.125498	0.230626	0.186092	0.0933751	0.192796
	0.2123	0.0993875	0.0785549	0.168434	0.187561	0.184756	0.126833	0.120302	0.133175	0.224986	0.172377	0.0885126	0.18691
	0.210025	0.0968588	0.0822652	0.172842	0.173276	0.179059	0.122351	0.110533	0.145287	0.220411	0.160347	0.083019	0.180971
	0.20662	0.0942867	0.084633	0.173777	0.161786	0.174956	0.119567	0.102569	0.160591	0.214177	0.149368	0.0772497	0.174919
	0.203306	0.0919582	0.0847693	0.171544	0.152344	0.169527	0.116632	0.0970817	0.177399	0.204134	0.138888	0.0717898	0.168599
	0.200933	0.0901246	0.0830164	0.168385	0.144136	0.161052	0.112853	0.0938775	0.193655	0.191368	0.12939	0.0672928	0.162106
	0.199854	0.0889059	0.0799475	0.1669	0.135893	0.149492	0.108253	0.0922177	0.206869	0.179048	0.121406	0.0638591	0.155309
	0.20018	0.0882037	0.0758557	0.169011	0.126912	0.136112	0.10344	0.0912314	0.214735	0.169188	0.115307	0.0612135	0.148052
	0.20222	0.0881775	0.0713023	0.175299	0.117646	0.122959	0.0994319	0.0899611	0.216159	0.162258	0.111615	0.05908	0.141045
	0.206275	0.0893999	0.0669018	0.184643	0.109188	0.111708	0.0968899	0.0879129	0.211111	0.158471	0.110257	0.0572939	0.135087
	0.212134	0.0924657	0.062915	0.19526	0.102242	0.103213	0.0957419	0.0853638	0.200157	0.158098	0.111091	0.055815	0.130627
	0.219281	0.0977459	0.0598302	0.206142	0.0965335	0.0974555	0.0956805	0.0827777	0.184939	0.160287	0.114005	0.0546281	0.127524
	0.22767	0.105573	0.0580659	0.217395	0.0913834	0.0937188	0.0967067	0.0801872	0.167652	0.162867	0.118415	0.0537161	0.125362
	0.237961	0.116212	0.0576296	0.229927	0.0866866	0.0911093	0.0984929	0.0774149	0.150157	0.16429	0.122951	0.0530349	0.123655
	0.250802	0.130324	0.0582892	0.2446	0.0828391	0.0886763	0.100001	0.074239	0.133998	0.164615	0.125784	0.0525409	0.122396
	0.266109	0.148308	0.0598376	0.261616	0.0801674	0.086146	0.100219	0.0704896	0.120002	0.164293	0.125914	0.0522049	0.121937
	0.283455	0.169431	0.0621129	0.280493	0.0784529	0.0837742	0.0987841	0.0662093	0.108291	0.162869	0.124367	0.0519846	0.122234
	0.302737	0.192629	0.0649764	0.300567	0.0771341	0.0814955	0.0958692	0.0614423	0.0989118	0.159734	0.12221	0.0517889	0.123015
	0.324154	0.21692	0.0683859	0.321057	0.0761852	0.0791	0.0923208	0.0564471	0.0918783	0.15503	0.120068	0.0515909	0.1238
	0.347714	0.241348	0.0723147	0.340715	0.0757581	0.0768698	0.0892493	0.051933	0.0866608	0.149398	0.118375	0.0514455	0.1243
	0.373217	0.265121	0.0766417	0.358262	0.0758857	0.0749337	0.0872017	0.0485751	0.0826741	0.142944	0.117287	0.051348	0.124597
	0.400405	0.288283	0.0812516	0.373239	0.0764558	0.0729987	0.0861058	0.0465556	0.0797797	0.135467	0.116765	0.0513512	0.124693
	0.428953	0.311198	0.0860399	0.3867	0.0772998	0.0710473	0.0858111	0.0455199	0.0778153	0.127338	0.116671	0.0518119	0.125028
	0.457441	0.333808	0.0908236	0.399675	0.07856	0.0692331	0.086318	0.0449286	0.0765341	0.119108	0.11668	0.0534555	0.126604
	0.483936	0.355309	0.095425	0.41335	0.0800557	0.0679649	0.0872062	0.0442651	0.0759039	0.111226	0.116295	0.0573174	0.130442
	0.506563	0.375583	0.0998603	0.428664	0.0815083	0.067687	0.0876513	0.0431423	0.0763503	0.103944	0.115303	0.0646427	0.137393
	0.524062	0.394014	0.104088	0.445272	0.0827805	0.0689024	0.087076	0.0413477	0.0782624	0.0978046	0.113522	0.0766488	0.14804
	0.535779	0.408948	0.107762	0.461726	0.0837485	0.0723349	0.0853642	0.0390487	0.0823561	0.093592	0.111341	0.094337	0.162874
	0.541448	0.418967	0.110491	0.475773	0.084203	0.0785678	0.0826328	0.0368326	0.08911	0.0916751	0.109598	0.118024	0.182555
	0.540372	0.42337	0.112036	0.48519	0.0844646	0.0876811	0.0793654	0.0350872	0.0979456	0.0919813	0.108592	0.147968	0.2077
	0.532619	0.421549	0.112101	0.487624	0.0852791	0.0989835	0.0758274	0.0339314	0.108024	0.0944065	0.108391	0.184448	0.238361
	0.518383	0.412914	0.110081	0.480915	0.087298	0.111207	0.0718871	0.0332691	0.118769	0.0987804	0.10936	0.226571	0.272664
	0.497476	0.397477	0.105698	0.465423	0.0907438	0.122703	0.0677521	0.0329202	0.129673	0.104678	0.111913	0.272096	0.307204
	0.469986	0.375668	0.0995403	0.443253	0.0951837	0.131622	0.0639596	0.0328951	0.140263	0.111182	0.116031	0.318375	0.339433
	0.437346	0.347928	0.0927664	0.416576	0.0997478	0.137143	0.0608907	0.0333192	0.149807	0.117019	0.120971	0.361936	0.367647
	0.401415	0.315099	0.0863194	0.387223	0.103345	0.139817	0.0585216	0.0341805	0.157626	0.121208	0.125479	0.398433	0.388887
	0.36385	0.279013	0.0807929	0.355791	0.105298	0.140801	0.0567679	0.0352385	0.163628	0.123396	0.128497	0.424769	0.400304
	0.325931	0.241731	0.0767539	0.321807	0.105567	0.141392	0.0554268	0.0361649	0.168037	0.124065	0.129539	0.438831	0.401522
	0.288063	0.205157	0.0750851	0.285242	0.104717	0.142469	0.054076	0.0368425	0.170569	0.123991	0.128765	0.439199	0.394369
	0.251079	0.171073	0.077068	0.247797	0.10318	0.144552	0.0525243	0.0372892	0.170065	0.124287	0.12697	0.425692	0.380937
	0.216744	0.140863	0.0841595	0.211674	0.101066	0.148359	0.0510083	0.037415	0.165575	0.126167	0.125441	0.400528	0.363118
	0.186101	0.115172	0.0976147	0.178589	0.0984224	0.154605	0.0499342	0.0371429	0.157116	0.130429	0.125073	0.368636	0.34337
	0.159476	0.0941904	0.117749	0.150294	0.0955104	0.163133	0.0494831	0.036605	0.145729	0.137216	0.126173	0.334952	0.32359
	0.137362	0.0778214	0.143503	0.128566	0.0924842	0.172729	0.0495826	0.0359485	0.132802	0.14575	0.12892	0.30152	0.304067
	0.119737	0.066028	0.171809	0.113615	0.0884132	0.180788	0.0501017	0.0352475	0.119832	0.155013	0.13309	0.269413	0.28436
	0.105948	0.0582818	0.197628	0.104116	0.0822239	0.18457	0.0508789	0.0347312	0.107878	0.164868	0.138379	0.23908	0.264789
	0.095359	0.0534316	0.216449	0.0981568	0.0746037	0.183436	0.0517476	0.034766	0.0973454	0.175045	0.14531	0.210184	0.246106
	0.0847512	0.0492991	0.228257	0.0938744	0.0662271	0.177104	0.0528569	0.0360385	0.0865948	0.186225	0.15563	0.173432	0.221651
	0.0768378	0.0472752	0.230516	0.093311	0.0618152	0.167389	0.0538631	0.0383926	0.0810127	0.191669	0.169392	0.143316	0.197326
	0.0706294	0.0463864	0.229404	0.0967523	0.0611425	0.156401	0.0553733	0.0415695	0.0811501	0.192202	0.186405	0.12254	0.175112
	0.0668651	0.0457255	0.230273	0.104654	0.06153	0.144159	0.0579191	0.0452955	0.0857756	0.190014	0.206009	0.108611	0.156916
	0.0650662	0.044635	0.232741	0.114552	0.0607868	0.130188	0.0612585	0.0505115	0.0925722	0.182948	0.225152	0.0987203	0.143053
	0.0634422	0.0435494	0.233819	0.1213	0.0589186	0.114657	0.0653672	0.0577824	0.0998047	0.169614	0.239485	0.0919104	0.133586
	0.0615173	0.0422884	0.234179	0.121743	0.0562939	0.0985169	0.0702754	0.0658684	0.105147	0.153797	0.244628	0.0875798	0.127728
	0.0596999	0.040631	0.234896	0.116778	0.0532643	0.0843035	0.0757481	0.0738026	0.107156	0.139763	0.241263	0.0838936	0.124449
	0.058178	0.0390374	0.236185	0.109743	0.0504239	0.073427	0.0817583	0.0823075	0.107453	0.127629	0.232677	0.0790796	0.122476
	0.0574423	0.0377271	0.238785	0.104401	0.0482417	0.0663545	0.08857	0.0913756	0.107615	0.116864	0.221635	0.0733494	0.12088
	0.0576553	0.0363651	0.242037	0.102735	0.0472967	0.0628311	0.0934619	0.0981039	0.108465	0.108476	0.21077	0.0684684	0.119548
	0.0575776	0.0348595	0.243114	0.103141	0.0476627	0.0620137	0.0943009	0.0981599	0.109469	0.101791	0.203129	0.0651672	0.118503
	0.0560487	0.0335442	0.239522	0.102633	0.0487242	0.0627091	0.09212	0.0909397	0.109066	0.0952246	0.196234	0.0628154	0.1184
	0.0533923	0.0329017	0.232729	0.100377	0.0496105	0.0636769	0.0889941	0.0811076	0.106299	0.0892408	0.185997	0.0609181	0.120033
	0.0507751	0.033317	0.226044	0.0975766	0.0498318	0.0634721	0.0908043	0.0745038	0.100641	0.0846354	0.172765	0.0592471	0.123488
	0.0489826	0.0351037	0.219742	0.0950121	0.0498279	0.0622383	0.100396	0.0752081	0.0931291	0.0810134	0.159252	0.0579859	0.128424
	0.0478517	0.038763	0.212078	0.0927353	0.0501116	0.0603842	0.116415	0.083851	0.0855296	0.0784284	0.146276	0.0576071	0.134855
	0.0469284	0.0450177	0.202536	0.0907069	0.0507806	0.0582721	0.137044	0.0994852	0.0795695	0.0773937	0.13502	0.0582865	0.142645
	0.0461127	0.0542893	0.193054	0.0893605	0.0515722	0.0566502	0.162042	0.121098	0.0762513	0.0785745	0.126334	0.0602945	0.151346
	0.0457061	0.0661517	0.185733	0.0892775	0.0524002	0.0561333	0.192414	0.149651	0.0761188	0.0819887	0.119942	0.0640071	0.159915
	0.04575	0.080096	0.181216	0.0905485	0.054369	0.057245	0.227675	0.188192	0.0800003	0.0870172	0.115546	0.0694564	0.167062
	0.0460086	0.0954702	0.179324	0.0926176	0.058839	0.0601413	0.267381	0.239917	0.0888719	0.0931303	0.113419	0.0763301	0.171719
	0.0462718	0.108832	0.178932	0.0948343	0.0664346	0.0645383	0.309996	0.304414	0.103047	0.0995239	0.115162	0.084383	0.173213
	0.0466101	0.116098	0.180589	0.0974919	0.0769812	0.0705743	0.352331	0.376739	0.121753	0.105217	0.121426	0.093107	0.171664
	0.047517	0.116236	0.186867	0.102085	0.0904659	0.0796744	0.390775	0.447598	0.143384	0.110686	0.131286	0.101669	0.167654
	0.049311	0.112123	0.199794	0.109859	0.108129	0.0939317	0.422513	0.505308	0.166544	0.117444	0.143508	0.109523	0.162255
	0.052183	0.105922	0.219046	0.120642	0.130881	0.114517	0.445676	0.541213	0.190008	0.126657	0.15568	0.117011	0.15649
	0.0566075	0.0984104	0.24394	0.133848	0.156912	0.140942	0.457987	0.552846	0.212573	0.138877	0.165345	0.125258	0.151389
	0.0633337	0.0919794	0.275198	0.149666	0.181739	0.171699	0.458432	0.543722	0.232847	0.154015	0.17262	0.1366	0.147901
	0.0732085	0.0885237	0.316154	0.169038	0.20209	0.203719	0.447793	0.518492	0.248241	0.171471	0.179165	0.153681	0.14592
	0.0864387	0.0876014	0.369445	0.19218	0.220142	0.230763	0.42708	0.479185	0.25679	0.189898	0.186229	0.178476	0.145388
	0.101793	0.0876617	0.432434	0.217459	0.239657	0.250569	0.400786	0.432542	0.260303	0.208667	0.197118	0.21097	0.146546
	0.11655	0.0877091	0.496514	0.241044	0.261991	0.265555	0.375262	0.389557	0.263135	0.227571	0.215899	0.247455	0.1496
	0.128755	0.0890357	0.553115	0.25965	0.28723	0.276853	0.35287	0.356083	0.269875	0.247315	0.24549	0.280745	0.154429

## Sheet: EMG 1.31 ms-1
Muscle	SO	GL	TA	PL	VL	RF	BF	ST	AM	TFL	GM	ES	LD
	0.0961396	0.0595258	0.455335	0.21698	0.226598	0.228939	0.308967	0.314499	0.227622	0.195677	0.23208	0.28656	0.134949
	0.102906	0.06461	0.465302	0.219469	0.23457	0.231246	0.295792	0.304098	0.233551	0.209791	0.255242	0.30027	0.139827
	0.108705	0.0691356	0.465661	0.217702	0.241614	0.232663	0.282934	0.29439	0.235349	0.222605	0.273252	0.30164	0.146422
	0.113357	0.0725862	0.455764	0.212402	0.249835	0.235745	0.270735	0.285227	0.23154	0.234142	0.284123	0.29031	0.15478
	0.117514	0.074861	0.435346	0.204759	0.261059	0.242801	0.260409	0.276208	0.222434	0.245101	0.287595	0.267321	0.164133
	0.120965	0.0758282	0.403829	0.195124	0.275571	0.254233	0.250917	0.266255	0.209396	0.256374	0.285101	0.234976	0.173403
	0.122585	0.0753807	0.359367	0.182858	0.292883	0.269278	0.238001	0.254577	0.193841	0.26869	0.278723	0.197991	0.181961
	0.121959	0.0738814	0.303282	0.16829	0.311462	0.286386	0.219778	0.240443	0.178208	0.281401	0.268324	0.162851	0.188539
	0.120122	0.0720388	0.242306	0.153069	0.328742	0.30239	0.199426	0.223658	0.164375	0.293075	0.253923	0.134733	0.191924
	0.118531	0.0707654	0.185094	0.139106	0.341277	0.314406	0.180865	0.205578	0.153654	0.302295	0.237197	0.115372	0.191517
	0.119155	0.0709438	0.138952	0.128123	0.343928	0.32017	0.166754	0.188255	0.146706	0.307581	0.220751	0.103249	0.187804
	0.12429	0.0731877	0.106694	0.121492	0.333573	0.31699	0.157453	0.173508	0.143182	0.307161	0.206041	0.0960763	0.182313
	0.134495	0.0771903	0.0869644	0.12022	0.311745	0.304142	0.150835	0.161204	0.141904	0.299999	0.191927	0.0921807	0.176833
	0.147346	0.081523	0.0764567	0.123964	0.2832	0.284923	0.145414	0.150257	0.142136	0.287674	0.177777	0.0903435	0.172512
	0.159631	0.085128	0.0714734	0.130363	0.253516	0.264405	0.141277	0.140374	0.14309	0.273985	0.165297	0.0893868	0.169736
	0.169638	0.0875616	0.069054	0.136988	0.227249	0.24605	0.137678	0.131689	0.142835	0.263752	0.156128	0.0886586	0.168571
	0.176833	0.0885821	0.0676932	0.143055	0.206474	0.231323	0.132662	0.12346	0.140242	0.260496	0.149275	0.0880728	0.168605
	0.180698	0.0880554	0.0669727	0.148799	0.190519	0.220818	0.126117	0.1153	0.135505	0.263374	0.143084	0.0874188	0.168723
	0.181593	0.0859956	0.066581	0.154384	0.177479	0.212825	0.119965	0.107963	0.129325	0.266469	0.137204	0.0864744	0.168537
	0.180983	0.0828687	0.0661801	0.159853	0.16531	0.204795	0.114422	0.101711	0.122371	0.263454	0.131878	0.0848687	0.1681
	0.180599	0.0796063	0.0654582	0.164154	0.152476	0.19644	0.108199	0.0966383	0.115859	0.250636	0.126915	0.0821817	0.167506
	0.181104	0.0766705	0.0643568	0.165615	0.13854	0.188335	0.101001	0.0930022	0.111306	0.228325	0.121678	0.0783959	0.166548
	0.182678	0.0742814	0.0630725	0.16414	0.124714	0.179128	0.0935136	0.0908636	0.110023	0.20124	0.116332	0.0739931	0.16469
	0.186029	0.0728724	0.061908	0.16141	0.112534	0.167319	0.0869277	0.0898411	0.11291	0.175024	0.111323	0.0695757	0.161355
	0.191078	0.0728233	0.0609073	0.15906	0.102481	0.153689	0.0824684	0.0892873	0.119018	0.1536	0.106139	0.0656731	0.15628
	0.1968	0.0739446	0.0597918	0.158037	0.0943973	0.139299	0.0807299	0.0883512	0.12562	0.138987	0.100698	0.0623473	0.150205
	0.201729	0.0759804	0.0583362	0.158647	0.0881367	0.124301	0.0817075	0.0861886	0.130216	0.130467	0.0960646	0.0594321	0.143937
	0.205156	0.0788716	0.0567374	0.16096	0.0833009	0.109948	0.0851549	0.0830006	0.131578	0.125777	0.0927598	0.0568191	0.137899
	0.207689	0.0826906	0.0552754	0.16515	0.0791809	0.0976972	0.090153	0.079695	0.129506	0.12297	0.0904463	0.0545617	0.132663
	0.210844	0.0876686	0.0542293	0.171627	0.0751544	0.0877822	0.0948148	0.0765833	0.124901	0.121129	0.0881645	0.0527195	0.128473
	0.215523	0.0938371	0.0537689	0.180747	0.07103	0.0794568	0.0970267	0.0735747	0.11916	0.119998	0.0852445	0.0512184	0.125076
	0.22154	0.101191	0.0540771	0.192455	0.0669239	0.0721983	0.0953292	0.0705012	0.113478	0.119691	0.082052	0.0500244	0.12239
	0.228724	0.11007	0.0550262	0.205792	0.0629891	0.0660498	0.0898363	0.0671981	0.107839	0.119977	0.0794349	0.0491007	0.12034
	0.236684	0.120691	0.0561101	0.218907	0.059568	0.0611411	0.081815	0.0632671	0.101037	0.120398	0.0778078	0.0485774	0.118765
	0.244944	0.132827	0.057024	0.230654	0.0568431	0.0574954	0.0729266	0.0581152	0.0924353	0.120476	0.0769134	0.0486155	0.117675
	0.253768	0.145829	0.057961	0.241025	0.0546466	0.0550346	0.0646741	0.0520688	0.0822173	0.119844	0.076338	0.0493368	0.117026
	0.263937	0.159288	0.0592075	0.250961	0.052769	0.0536817	0.057829	0.0459376	0.0714826	0.118229	0.0759304	0.0507151	0.1166
	0.275929	0.173235	0.0610359	0.261181	0.0509896	0.0531836	0.0525133	0.0403912	0.0613935	0.115264	0.0757109	0.0524975	0.116372
	0.28991	0.187633	0.0634456	0.271706	0.0491072	0.0530345	0.048682	0.0358227	0.0530088	0.111111	0.0757124	0.0545939	0.116382
	0.306378	0.202322	0.0662758	0.28174	0.0473141	0.0528602	0.0463143	0.0325088	0.0469616	0.106118	0.075838	0.0570452	0.116732
	0.32541	0.216866	0.0691646	0.290333	0.0459466	0.0524097	0.0454345	0.0305418	0.0433184	0.100525	0.0757176	0.0596591	0.117562
	0.345924	0.23099	0.0719286	0.297815	0.0451371	0.0516339	0.0459562	0.029668	0.0417842	0.0946059	0.074977	0.062367	0.119091
	0.366513	0.244018	0.0745499	0.305065	0.0447935	0.0507527	0.0477532	0.0294185	0.0419246	0.0883368	0.0737449	0.0654618	0.121563
	0.384962	0.255315	0.0769926	0.312746	0.044801	0.050197	0.0505166	0.0292836	0.0433995	0.0817262	0.0725543	0.0691877	0.125356
	0.398897	0.264239	0.0791194	0.320993	0.0450431	0.0503228	0.0537318	0.0290152	0.0460416	0.0753747	0.0719361	0.0737226	0.130745
	0.406757	0.270099	0.0807388	0.329034	0.0453812	0.0514286	0.0569854	0.0287697	0.0498766	0.0700653	0.0722967	0.0793619	0.137843
	0.408472	0.27157	0.0817896	0.336012	0.0458729	0.0536248	0.0598264	0.0286673	0.0549443	0.0661937	0.0737503	0.0866157	0.146529
	0.405535	0.268087	0.0822343	0.340749	0.0465904	0.0567609	0.0619023	0.0287335	0.0612233	0.0638595	0.0762361	0.0965764	0.15713
	0.399126	0.261025	0.0819934	0.342193	0.047591	0.0606266	0.0628582	0.0288451	0.0685291	0.0629082	0.079578	0.111405	0.170441
	0.389815	0.251312	0.0808434	0.339765	0.0493123	0.0649621	0.0623649	0.0288642	0.0765043	0.0630494	0.0834344	0.133615	0.187422
	0.376652	0.239179	0.0783491	0.333085	0.0522696	0.0694413	0.0605508	0.0287239	0.0849348	0.0638617	0.0874956	0.165217	0.20876
	0.35774	0.224555	0.0742655	0.321611	0.0567706	0.0736412	0.0579391	0.0284303	0.0937774	0.0649147	0.0916385	0.20755	0.234357
	0.33292	0.20773	0.0690459	0.306057	0.0629087	0.0774408	0.0551019	0.0280529	0.103037	0.0660237	0.0958696	0.26008	0.262521
	0.304854	0.189375	0.0635813	0.287486	0.0704922	0.0814598	0.0524532	0.0277719	0.11229	0.0672945	0.100387	0.320484	0.28999
	0.276451	0.17044	0.0588653	0.266591	0.0785174	0.0865964	0.0499697	0.0277975	0.120905	0.0689299	0.105401	0.384456	0.31284
	0.248648	0.151823	0.0558589	0.244055	0.0851978	0.0935864	0.0475905	0.0281744	0.128148	0.07105	0.110251	0.444618	0.328153
	0.221842	0.134059	0.0555135	0.219945	0.0892709	0.102729	0.0454707	0.0287174	0.133067	0.0738063	0.113397	0.490214	0.334177
	0.19639	0.117419	0.0585809	0.194334	0.0904062	0.113184	0.0436266	0.0291307	0.135025	0.0775145	0.114022	0.509779	0.330477
	0.171917	0.10176	0.0654073	0.168349	0.0885578	0.123605	0.0420299	0.0292816	0.133571	0.0823136	0.112398	0.497837	0.318581
	0.148267	0.0869665	0.075845	0.143827	0.0841897	0.132966	0.0406969	0.0292154	0.128474	0.0877363	0.109072	0.460568	0.301137
	0.125646	0.0733789	0.0893672	0.12228	0.0781128	0.140716	0.0396648	0.0290497	0.12024	0.0930455	0.104831	0.409069	0.279999
	0.104874	0.061816	0.105444	0.104646	0.071287	0.146976	0.0390344	0.0288743	0.110068	0.0977715	0.101211	0.35186	0.256887
	0.0872202	0.0529518	0.122848	0.0915578	0.064386	0.150859	0.038876	0.0286267	0.0995203	0.101318	0.0999579	0.295611	0.233619
	0.0733415	0.0468471	0.139237	0.0833952	0.0573066	0.150804	0.0392083	0.0283099	0.0900101	0.102673	0.101667	0.245809	0.212063
	0.0633845	0.0430579	0.152563	0.0797447	0.0501577	0.147184	0.0399178	0.0280927	0.0827368	0.101874	0.105667	0.205557	0.193774
	0.0568594	0.0408342	0.161869	0.0795188	0.0437769	0.142569	0.0410384	0.0281772	0.0782715	0.100386	0.111072	0.174994	0.178656
	0.0517612	0.0389276	0.169254	0.0818376	0.0382107	0.138843	0.0431023	0.029286	0.0764632	0.100093	0.119571	0.147321	0.161502
	0.0494196	0.0370018	0.174436	0.0855027	0.0351337	0.134976	0.0457754	0.0316571	0.0772588	0.103541	0.133055	0.128237	0.148384
	0.0482644	0.0344819	0.179354	0.0888326	0.0338547	0.128053	0.0492537	0.0352917	0.0799426	0.110799	0.153315	0.115389	0.139
	0.046992	0.0316179	0.184379	0.0908371	0.0339797	0.116951	0.0537623	0.0406139	0.0830426	0.120362	0.17547	0.108011	0.131962
	0.0450406	0.0286435	0.185385	0.0896774	0.0349478	0.103026	0.0576663	0.047063	0.0853712	0.129966	0.191051	0.106208	0.125804
	0.0426529	0.0260063	0.181114	0.0861901	0.0364916	0.0880895	0.063423	0.0516465	0.0876086	0.135923	0.197414	0.108076	0.119868
	0.0404857	0.0240587	0.174967	0.0826027	0.0380878	0.0749365	0.0730057	0.054327	0.0891478	0.134196	0.19448	0.109616	0.114887
	0.0393366	0.0230132	0.17224	0.0812185	0.0387334	0.0658105	0.086481	0.0557048	0.0890323	0.125876	0.182432	0.10794	0.111799
	0.0393456	0.0226189	0.176665	0.0824978	0.0379353	0.0604019	0.0999594	0.0556179	0.0884098	0.116306	0.165433	0.103547	0.1115
	0.0402763	0.022572	0.18549	0.085822	0.0371531	0.0561826	0.107572	0.0544721	0.0888387	0.107886	0.148904	0.0973379	0.112429
	0.0407301	0.0224211	0.194766	0.0882598	0.0363398	0.0516434	0.108182	0.0525636	0.0901777	0.098479	0.134564	0.0924946	0.114198
	0.0397044	0.0220509	0.201277	0.0893693	0.0359711	0.0484822	0.102549	0.0513904	0.0926982	0.0903587	0.124678	0.0890418	0.116193
	0.0383209	0.0218222	0.203901	0.0895406	0.0363996	0.0465139	0.096868	0.0509176	0.0942198	0.0856298	0.11603	0.0842204	0.11791
	0.0370807	0.0217171	0.202819	0.0886228	0.0378782	0.0458328	0.0941608	0.0508461	0.0922377	0.0838397	0.107681	0.0784629	0.120079
	0.0364736	0.0220505	0.198169	0.0872934	0.0393493	0.0458744	0.0936236	0.0521575	0.0846896	0.0831777	0.0997168	0.0731257	0.121437
	0.0366242	0.0234558	0.190074	0.0847759	0.0402954	0.0463846	0.0938014	0.0551434	0.0753263	0.0820611	0.0931859	0.0693385	0.124305
	0.0362397	0.0262384	0.179514	0.0821133	0.0412718	0.0472889	0.0956739	0.0608717	0.0666876	0.080573	0.0872513	0.0680448	0.127902
	0.0357338	0.0303129	0.168443	0.0791497	0.0412252	0.0483894	0.10137	0.0703393	0.060142	0.0799288	0.0812885	0.0699707	0.131233
	0.0355821	0.0345756	0.158599	0.0766215	0.0410619	0.0493298	0.112206	0.0846236	0.0571564	0.0809446	0.0761264	0.0756494	0.134466
	0.0367613	0.0388143	0.151025	0.0759706	0.0415886	0.0501875	0.12928	0.104492	0.0579551	0.0836713	0.072985	0.0852792	0.138004
	0.0375498	0.0429945	0.146332	0.0765998	0.0422976	0.0507665	0.153581	0.130721	0.0618159	0.0876177	0.0722591	0.0962474	0.140654
	0.0374025	0.0460086	0.145486	0.0774916	0.0439736	0.0522262	0.185803	0.165153	0.0690375	0.0922702	0.0739131	0.105255	0.142151
	0.0371236	0.0480098	0.148404	0.0791411	0.0476849	0.0556891	0.225684	0.209844	0.0793776	0.0965379	0.0777844	0.112405	0.142373
	0.0374846	0.049569	0.154519	0.0817024	0.054484	0.0624893	0.272665	0.265444	0.0928255	0.100858	0.0828673	0.118216	0.141765
	0.0372704	0.0503167	0.161456	0.0857177	0.0649842	0.0733476	0.321843	0.328711	0.108242	0.105268	0.0872849	0.123925	0.139886
	0.0375676	0.0505591	0.16967	0.0921406	0.0797347	0.0909075	0.363059	0.390231	0.124509	0.109732	0.0909072	0.130455	0.136943
	0.0395205	0.0504605	0.18293	0.101296	0.0975839	0.116519	0.388157	0.437347	0.141029	0.114154	0.0943528	0.137685	0.134442
	0.0431474	0.0494669	0.201382	0.112064	0.115916	0.147249	0.396556	0.460365	0.157277	0.118188	0.097845	0.144317	0.132601
	0.0483595	0.0478248	0.225746	0.124359	0.132706	0.17503	0.394	0.459234	0.172692	0.122284	0.102699	0.149844	0.12985
	0.0548066	0.0465132	0.25656	0.139468	0.147201	0.195254	0.383525	0.440828	0.18543	0.127447	0.110775	0.156518	0.128327
	0.062178	0.0460681	0.294249	0.157249	0.160749	0.206761	0.366943	0.409578	0.194447	0.135435	0.123572	0.167814	0.126719
	0.0702251	0.0469123	0.339386	0.176365	0.176003	0.212168	0.350153	0.374073	0.20135	0.146558	0.142545	0.188064	0.126073
	0.0787197	0.0494472	0.387219	0.194014	0.193577	0.216328	0.336571	0.345801	0.208064	0.159818	0.168344	0.218506	0.127494
	0.0872475	0.0537372	0.428327	0.207576	0.211105	0.221929	0.323836	0.32775	0.216915	0.175664	0.198766	0.254719	0.130344

## Sheet: EMG 1.00 ms-1
Muscle	SO	GL	TA	PL	VL	RF	BF	ST	AM	TFL	GM	ES	LD
	0.0859432	0.0531235	0.341891	0.171994	0.124515	0.112299	0.23362	0.262169	0.157513	0.0902626	0.173238	0.196697	0.127372
	0.0929054	0.0571136	0.362293	0.173991	0.134039	0.118117	0.228256	0.261641	0.161324	0.0961689	0.188937	0.219028	0.131657
	0.0982178	0.0613157	0.372714	0.171987	0.145916	0.124367	0.221826	0.263862	0.165747	0.104094	0.202924	0.229587	0.135373
	0.101852	0.0650002	0.372999	0.167688	0.159104	0.13218	0.21297	0.266395	0.168484	0.11384	0.212677	0.228228	0.138908
	0.103976	0.0669169	0.363213	0.162399	0.171815	0.142236	0.199316	0.263562	0.166762	0.125664	0.219163	0.216814	0.141475
	0.10406	0.0666265	0.337571	0.153842	0.183121	0.153702	0.181401	0.252177	0.160589	0.138791	0.222881	0.195965	0.142134
	0.101762	0.064892	0.297739	0.142808	0.192908	0.164822	0.160835	0.233332	0.152031	0.150176	0.221901	0.170245	0.140544
	0.0982645	0.06313	0.254411	0.132572	0.201059	0.174186	0.139985	0.209348	0.14205	0.157981	0.218583	0.146303	0.137672
	0.0967361	0.0624902	0.218189	0.124559	0.206564	0.179354	0.121005	0.183763	0.131126	0.160933	0.216635	0.127353	0.134572
	0.0994977	0.0624526	0.191745	0.118256	0.206981	0.179981	0.106642	0.162022	0.119646	0.159105	0.215449	0.113147	0.132093
	0.105807	0.0626903	0.170105	0.113935	0.20261	0.176432	0.0975127	0.146135	0.108261	0.154145	0.215496	0.102494	0.130987
	0.112778	0.0633935	0.147775	0.111794	0.194494	0.168868	0.0915403	0.135302	0.0972226	0.148107	0.217037	0.0943525	0.130991
	0.11808	0.0642579	0.125427	0.111552	0.183808	0.159936	0.0871357	0.127616	0.0868648	0.142997	0.21242	0.0882592	0.131496
	0.121835	0.065338	0.106985	0.112816	0.171767	0.152755	0.0837418	0.120907	0.0781044	0.140199	0.198864	0.0833142	0.131928
	0.125202	0.0665267	0.093706	0.115892	0.159851	0.147225	0.0810991	0.113978	0.0713561	0.139069	0.182284	0.0786007	0.13182
	0.129734	0.0679582	0.0845543	0.119618	0.148748	0.14089	0.078848	0.105832	0.0670347	0.138656	0.163261	0.0747047	0.131553
	0.136701	0.0696277	0.0786456	0.121535	0.139615	0.133161	0.0768307	0.0970274	0.0656367	0.139365	0.143545	0.0724238	0.131128
	0.145304	0.0713357	0.0751838	0.120644	0.133344	0.125913	0.0743831	0.0880152	0.0670651	0.141688	0.127332	0.0713562	0.130129
	0.152687	0.0722605	0.0734187	0.118558	0.129216	0.118781	0.0708236	0.0797405	0.0710393	0.143817	0.115884	0.0704558	0.128504
	0.157157	0.0715628	0.0726169	0.116873	0.126182	0.111379	0.0667055	0.0736152	0.077683	0.143643	0.108514	0.0692496	0.126509
	0.158788	0.0700427	0.0712792	0.115195	0.123445	0.10478	0.0631051	0.0700739	0.0885403	0.140869	0.104214	0.06779	0.124558
	0.160093	0.0692688	0.0685653	0.114269	0.120118	0.0993815	0.0607712	0.0680418	0.106197	0.135834	0.102082	0.0658779	0.122659
	0.163716	0.0699004	0.0650707	0.115544	0.11481	0.0943222	0.0595346	0.0661765	0.129484	0.12953	0.100536	0.063431	0.120618
	0.169605	0.0717745	0.0615562	0.118968	0.107104	0.0887641	0.0588349	0.0639821	0.151115	0.122243	0.0973552	0.0610837	0.118583
	0.177489	0.0745207	0.0580893	0.122803	0.0974813	0.0825677	0.0583012	0.0621565	0.162501	0.114513	0.0921021	0.0593013	0.116832
	0.185535	0.0773749	0.0545103	0.125797	0.0870773	0.0760761	0.0576546	0.0610622	0.160768	0.107454	0.0859952	0.057958	0.114899
	0.190429	0.0792143	0.0513627	0.129437	0.0775348	0.0701138	0.0567487	0.0599054	0.148717	0.101914	0.0806676	0.0568281	0.11248
	0.19061	0.0799365	0.0490803	0.134956	0.0703222	0.0646436	0.0557556	0.0581869	0.129313	0.0985793	0.0772002	0.055961	0.1098
	0.187694	0.0808198	0.0476198	0.141661	0.0655795	0.059396	0.0547694	0.0557571	0.106916	0.0973439	0.0752586	0.0553838	0.107089
	0.186252	0.0837111	0.04658	0.148177	0.0625086	0.0545552	0.0537913	0.0531391	0.0863387	0.0968667	0.0737936	0.0549982	0.104452
	0.189107	0.0891551	0.0457319	0.153762	0.0602373	0.0504645	0.0527544	0.050682	0.0706107	0.0961502	0.0726637	0.0546279	0.1019
	0.195047	0.0963281	0.0451386	0.158664	0.0581982	0.0471343	0.0513974	0.0482958	0.0601331	0.0954344	0.07253	0.0542159	0.100248
	0.201683	0.103931	0.0449618	0.16278	0.0559461	0.044399	0.0496697	0.0458873	0.0534887	0.0947844	0.0738091	0.0536939	0.0998124
	0.207694	0.110966	0.0449962	0.165871	0.053456	0.0421099	0.0478612	0.0430742	0.0489718	0.0936684	0.0760159	0.0532438	0.100686
	0.212912	0.117123	0.0452517	0.168793	0.0509891	0.0401598	0.0462077	0.0396451	0.04545	0.0915321	0.0780712	0.0530197	0.102472
	0.217353	0.122731	0.0458288	0.173377	0.0488083	0.0387091	0.0447142	0.0363538	0.0425062	0.0885364	0.0788722	0.0527514	0.104552
	0.22103	0.127247	0.0465671	0.180416	0.0470986	0.0378745	0.0431445	0.033852	0.0399965	0.0855443	0.0778237	0.0522471	0.106466
	0.225712	0.130616	0.0472528	0.189007	0.0457985	0.0372898	0.0415372	0.0320677	0.0377674	0.083185	0.0751846	0.0517471	0.108535
	0.232141	0.134075	0.0476971	0.197541	0.0449522	0.0365156	0.0399536	0.0305293	0.0357792	0.0813987	0.0717447	0.0516736	0.110619
	0.240061	0.138917	0.0479723	0.205858	0.0443934	0.0353836	0.038632	0.0290768	0.033953	0.0802734	0.0687841	0.0519137	0.112805
	0.249436	0.145304	0.0484909	0.214921	0.0440266	0.0340268	0.0377392	0.0277477	0.0322032	0.0794384	0.0671352	0.0522687	0.114372
	0.260656	0.152771	0.0495996	0.224266	0.0435343	0.0326512	0.036961	0.0264418	0.0305853	0.0777428	0.0667821	0.0526607	0.11472
	0.274148	0.161602	0.0512289	0.232914	0.0422684	0.0313485	0.03644	0.0253543	0.0292309	0.0747043	0.0673877	0.0530433	0.113764
	0.289776	0.171802	0.0531874	0.24002	0.040358	0.0300098	0.0363441	0.0247096	0.0282534	0.0709816	0.068447	0.053324	0.112395
	0.305757	0.183254	0.0552584	0.246165	0.0383764	0.0287307	0.0368586	0.0245481	0.0276911	0.0672805	0.069355	0.0536186	0.110688
	0.31895	0.193861	0.0574932	0.252683	0.0368964	0.0279249	0.0378324	0.0246445	0.0276749	0.0640538	0.0698943	0.0543609	0.108561
	0.326632	0.201302	0.059771	0.259775	0.0363323	0.0278047	0.0386218	0.0245923	0.0285292	0.0615947	0.0702467	0.0565702	0.107172
	0.327666	0.204798	0.0616397	0.265931	0.0366633	0.0285081	0.0390768	0.0242722	0.0306612	0.0594224	0.0701797	0.0614952	0.107682
	0.32238	0.203853	0.0628338	0.269618	0.0374603	0.0300985	0.0394738	0.0238403	0.0343163	0.0567791	0.0689537	0.0699076	0.110409
	0.312257	0.198846	0.0631076	0.269616	0.0385555	0.0326431	0.0397442	0.0233417	0.0391596	0.0538557	0.0671623	0.0821919	0.11494
	0.299806	0.19116	0.0624473	0.266125	0.040208	0.0359098	0.0397291	0.0227269	0.0446434	0.0514266	0.0664421	0.0994359	0.121582
	0.28705	0.181862	0.061047	0.25985	0.0424791	0.0397095	0.0395655	0.0220377	0.0503052	0.0500381	0.0676256	0.123247	0.131592
	0.273335	0.170608	0.0588567	0.250675	0.0451099	0.0437468	0.0393137	0.0215362	0.055787	0.0497028	0.0696791	0.154227	0.146011
	0.258097	0.15791	0.055991	0.239185	0.0481403	0.0478462	0.0389434	0.0215018	0.0609348	0.0504153	0.0710342	0.191278	0.164704
	0.242113	0.144328	0.05272	0.226667	0.0517741	0.0526098	0.0383537	0.0220804	0.0660654	0.0521275	0.0719518	0.231177	0.186452
	0.22503	0.130574	0.0495753	0.21361	0.0561325	0.0581741	0.0380295	0.0234382	0.071601	0.0547896	0.0738317	0.269145	0.207812
	0.206705	0.117489	0.0468042	0.199076	0.0616416	0.0639289	0.0382434	0.025494	0.0777191	0.0584154	0.0764579	0.298597	0.224465
	0.187425	0.105122	0.0442238	0.181141	0.0680284	0.0691744	0.0386569	0.0277746	0.0837531	0.0626296	0.0784743	0.313973	0.23351
	0.167015	0.0931614	0.041794	0.158674	0.0732404	0.0729782	0.0392294	0.0297385	0.0894372	0.0660364	0.0792614	0.313189	0.233597
	0.145561	0.0818394	0.0400707	0.133077	0.0755327	0.0743882	0.0400867	0.0310367	0.0959752	0.0672308	0.0799822	0.299469	0.224888
	0.123317	0.0718351	0.0406093	0.107747	0.0747541	0.0731522	0.0410267	0.0314519	0.104917	0.0666446	0.0826562	0.279456	0.211223
	0.101454	0.0635808	0.0458802	0.0858955	0.0719914	0.0700636	0.0416147	0.0311804	0.118401	0.0656453	0.0882813	0.25985	0.197268
	0.0820295	0.0578578	0.057879	0.0703629	0.068142	0.0661558	0.0418968	0.0308944	0.138877	0.0648996	0.0971299	0.241878	0.184608
	0.066605	0.0544417	0.0765042	0.0620679	0.062956	0.0624962	0.0423434	0.0313029	0.16559	0.0641907	0.108761	0.224139	0.172772
	0.0560118	0.0520701	0.0982522	0.0594648	0.0560908	0.0591959	0.0432096	0.0327271	0.188977	0.063176	0.122879	0.205918	0.161308
	0.049856	0.0494342	0.117797	0.060249	0.0486792	0.0556845	0.0445127	0.0348066	0.197279	0.062646	0.136732	0.188297	0.150575
	0.0454658	0.0443551	0.134236	0.0620152	0.0409452	0.0505679	0.0465952	0.0372127	0.190049	0.0637508	0.147397	0.169492	0.139019
	0.0426035	0.0379583	0.145095	0.0648296	0.0352822	0.0450411	0.0502593	0.0391208	0.174747	0.0669988	0.155881	0.153887	0.130688
	0.0407603	0.0322195	0.153649	0.0697661	0.032699	0.0402321	0.0554132	0.0408686	0.157615	0.0720538	0.161802	0.142471	0.124365
	0.0400375	0.0283571	0.160106	0.075011	0.0326764	0.0368797	0.0616145	0.0431886	0.143549	0.0784706	0.164433	0.134735	0.119522
	0.0396513	0.0270215	0.161324	0.077364	0.0344509	0.0349708	0.0688046	0.0465539	0.135418	0.0849461	0.165309	0.127232	0.115813
	0.0390251	0.0275589	0.158089	0.0764641	0.0371787	0.0339927	0.0757253	0.051038	0.131687	0.0898795	0.163298	0.117058	0.112723
	0.0385091	0.0283488	0.155879	0.0739599	0.0398786	0.033768	0.0818043	0.0557422	0.1304	0.0919878	0.158503	0.106532	0.110224
	0.0383015	0.0282534	0.159846	0.0727984	0.0418374	0.034376	0.0863783	0.0585655	0.131585	0.0921031	0.149929	0.0987832	0.109795
	0.0389179	0.027621	0.170109	0.074724	0.0427252	0.0355135	0.0875976	0.0583721	0.133012	0.0896721	0.138742	0.092553	0.111513
	0.0400915	0.026813	0.181843	0.0791801	0.042943	0.0365791	0.0839027	0.0556214	0.130432	0.0847436	0.128696	0.0853281	0.113441
	0.0408315	0.0258535	0.189738	0.0837346	0.0425992	0.0371016	0.0769823	0.0514637	0.123374	0.0792436	0.121958	0.0776048	0.114031
	0.040831	0.0250593	0.192116	0.085853	0.0411497	0.0368712	0.0691187	0.0472971	0.114065	0.0732587	0.11928	0.0714718	0.114339
	0.0407177	0.0248202	0.189602	0.0848773	0.03843	0.0360343	0.0615772	0.0439628	0.10411	0.0678678	0.118524	0.0675267	0.115287
	0.0405741	0.0252033	0.182386	0.0825423	0.0350253	0.0348268	0.0550433	0.0411991	0.0938703	0.0639438	0.11709	0.0646939	0.116849
	0.0405139	0.0262291	0.170901	0.0799434	0.0319779	0.0333194	0.0504863	0.0383821	0.0838137	0.0610479	0.114374	0.0622704	0.118989
	0.0400975	0.0283929	0.157256	0.0770079	0.0298307	0.0316052	0.0483801	0.0355843	0.0745946	0.0594767	0.10882	0.0605874	0.121427
	0.0390155	0.0319683	0.144536	0.0736577	0.0283668	0.029919	0.0486388	0.0328026	0.0668647	0.0589152	0.100272	0.060423	0.123979
	0.0374273	0.0360482	0.134628	0.0702673	0.0272522	0.0285957	0.0516963	0.0312192	0.0603076	0.0587879	0.0913774	0.0616944	0.126445
	0.035765	0.0395709	0.126486	0.0665649	0.0270735	0.0280336	0.057339	0.0331886	0.05457	0.0590956	0.0847222	0.0636415	0.127994
	0.0343339	0.0423031	0.118898	0.062119	0.0288437	0.0284465	0.0643252	0.0408284	0.0497329	0.059877	0.0798697	0.0652679	0.129296
	0.0333646	0.0438537	0.112491	0.0578648	0.0325825	0.0296384	0.0723334	0.0547339	0.046408	0.0606886	0.0763675	0.0663313	0.131097
	0.0330216	0.0437218	0.109144	0.0557605	0.0369359	0.0314217	0.0824043	0.0741092	0.0457433	0.0609299	0.0747383	0.0671834	0.133095
	0.0331578	0.0424362	0.109949	0.0570006	0.0405063	0.0338128	0.0964646	0.0984345	0.048157	0.0607216	0.0747524	0.0679245	0.134707
	0.0333179	0.0403708	0.113823	0.061166	0.0438756	0.037349	0.114895	0.128196	0.0534131	0.0604882	0.076704	0.0688733	0.135893
	0.0334113	0.0380936	0.121068	0.0674951	0.0487189	0.0423872	0.135645	0.162359	0.0610701	0.0604618	0.0789217	0.0699509	0.136113
	0.0339155	0.0360109	0.13164	0.0749378	0.0551464	0.048342	0.156441	0.19653	0.070395	0.0611047	0.0804982	0.0707121	0.134517
	0.0354071	0.0345515	0.143327	0.0823693	0.0623345	0.0543544	0.175007	0.225054	0.0808128	0.0627348	0.0832648	0.0708419	0.13113
	0.0381048	0.0338442	0.154623	0.0891122	0.0700658	0.0601327	0.190315	0.246731	0.0924544	0.0650935	0.086636	0.0705164	0.127099
	0.041945	0.0342064	0.166844	0.0963728	0.0785687	0.0660145	0.203004	0.260655	0.104862	0.0678999	0.0900983	0.0708902	0.122788
	0.0465523	0.0359072	0.182821	0.105225	0.0870124	0.0723688	0.21352	0.267406	0.117365	0.0709109	0.0962743	0.0741379	0.11863
	0.0519517	0.0389306	0.205817	0.117096	0.0949007	0.0794964	0.222712	0.27101	0.129653	0.0743555	0.10724	0.0832108	0.115748
	0.0588914	0.0427971	0.236557	0.132591	0.10278	0.0875907	0.230415	0.273089	0.140318	0.0784667	0.121804	0.100391	0.114771
	0.0673991	0.0463504	0.271782	0.149585	0.109965	0.0961942	0.234922	0.272581	0.148036	0.0825644	0.137898	0.126759	0.116455
	0.076537	0.0493047	0.307972	0.164137	0.116602	0.104487	0.236108	0.268024	0.153086	0.086187	0.154811	0.160705	0.120846

## Sheet: EMG 0.69 ms-1
Muscle	SO	GL	TA	PL	VL	RF	BF	ST	AM	TFL	GM	ES	LD
	0.0707949	0.0427374	0.246711	0.128014	0.0957527	0.0824668	0.197723	0.234624	0.128348	0.0796138	0.114674	0.185563	0.148289
	0.0840474	0.0467584	0.26708	0.130948	0.105321	0.0872047	0.202499	0.240937	0.132949	0.0853536	0.13104	0.216616	0.154283
	0.0973454	0.049611	0.281848	0.133535	0.11459	0.0927973	0.204459	0.248396	0.137097	0.0930663	0.1468	0.24879	0.160458
	0.103281	0.0505584	0.287698	0.136776	0.124101	0.0996871	0.197664	0.255261	0.138751	0.103065	0.161622	0.270403	0.166191
	0.0982747	0.0497534	0.279214	0.136497	0.134191	0.107453	0.181991	0.262966	0.136996	0.114007	0.171334	0.262301	0.168609
	0.0865967	0.0478498	0.258057	0.133605	0.14379	0.11655	0.168129	0.270465	0.132255	0.124672	0.176294	0.231121	0.169763
	0.0770855	0.0465318	0.235985	0.130952	0.153263	0.127195	0.1598	0.271648	0.124809	0.135994	0.179886	0.199106	0.171073
	0.0738512	0.0471139	0.218744	0.129899	0.158196	0.136462	0.154925	0.267366	0.116508	0.14407	0.180764	0.174346	0.171201
	0.075428	0.04975	0.200794	0.130225	0.157527	0.141206	0.149386	0.260095	0.108143	0.146945	0.176216	0.155228	0.169803
	0.0805412	0.0536647	0.179535	0.131645	0.153063	0.140191	0.141194	0.249969	0.0997398	0.148118	0.164902	0.141087	0.167999
	0.0884983	0.0574708	0.160287	0.133577	0.14525	0.134709	0.129447	0.234354	0.0921854	0.14826	0.151573	0.130048	0.166763
	0.0957514	0.0604434	0.144189	0.134248	0.135608	0.127218	0.115727	0.212984	0.0846564	0.145671	0.138676	0.118006	0.165688
	0.100615	0.0620667	0.128956	0.133582	0.129535	0.11977	0.10298	0.188231	0.0769161	0.141181	0.125735	0.103956	0.164518
	0.104279	0.0631224	0.11495	0.130384	0.127473	0.112981	0.0932437	0.166007	0.0708663	0.136345	0.114127	0.0928016	0.164363
	0.107598	0.0642825	0.104035	0.127191	0.126649	0.106536	0.0866598	0.148786	0.0672106	0.131084	0.105558	0.0871945	0.16557
	0.110414	0.0658765	0.0973404	0.127828	0.12489	0.0999763	0.0818272	0.135509	0.0650227	0.125544	0.0986966	0.0846545	0.166484
	0.11431	0.0688593	0.0936682	0.133122	0.12132	0.0926456	0.0781794	0.125718	0.0636427	0.119999	0.0914911	0.0826887	0.165425
	0.118262	0.073229	0.0906014	0.139762	0.114084	0.0857526	0.0771703	0.119588	0.0634052	0.1146	0.0857879	0.0806849	0.162628
	0.121597	0.0777189	0.0863264	0.14522	0.104776	0.0805186	0.0790179	0.116654	0.0647936	0.10887	0.0824402	0.0786386	0.158379
	0.126135	0.0816083	0.0810394	0.146958	0.0973179	0.0776577	0.0815647	0.115087	0.0671863	0.104363	0.0800253	0.0768571	0.152401
	0.133492	0.0850323	0.0759386	0.146487	0.0922717	0.0768243	0.0828398	0.113012	0.069051	0.102437	0.0781311	0.0750802	0.146206
	0.142452	0.0864283	0.0720535	0.145939	0.0889544	0.0768442	0.0819798	0.10801	0.0686034	0.102307	0.0772418	0.0733853	0.141567
	0.150688	0.0856107	0.0703012	0.147401	0.0864401	0.0763359	0.0815412	0.10161	0.0657866	0.102166	0.077055	0.0718284	0.137846
	0.15664	0.0840936	0.0692042	0.147485	0.0847595	0.074055	0.0830349	0.0955887	0.0615594	0.101012	0.0760604	0.070248	0.13444
	0.16061	0.0833455	0.067095	0.14493	0.0827689	0.0699918	0.0839896	0.09016	0.0574966	0.0986613	0.0740547	0.0681939	0.13106
	0.164005	0.0836763	0.0651507	0.144804	0.0802456	0.0661936	0.0825418	0.0841871	0.0543862	0.097004	0.0718748	0.0655148	0.12878
	0.167739	0.0849018	0.0639088	0.148307	0.0758345	0.0629226	0.0797433	0.0786619	0.0519579	0.0967784	0.0705534	0.0627329	0.128125
	0.170345	0.0869249	0.0628934	0.154567	0.0702295	0.0592486	0.0769462	0.0741357	0.0496031	0.0969456	0.0700937	0.0607239	0.12792
	0.170932	0.089498	0.0617224	0.162734	0.0646701	0.0555517	0.0752206	0.0706546	0.0471709	0.096223	0.0696521	0.0593023	0.127365
	0.171709	0.0909457	0.0599538	0.169728	0.0607549	0.052982	0.0743793	0.0684138	0.0452349	0.0949345	0.0685859	0.0573558	0.125389
	0.174219	0.0921169	0.058198	0.174522	0.0587218	0.0516888	0.0731714	0.0671598	0.0442203	0.0948659	0.0673893	0.0551606	0.121727
	0.178684	0.0950484	0.0562997	0.177176	0.0574271	0.0501853	0.0705279	0.0665652	0.0438979	0.0954689	0.0672363	0.0536983	0.11741
	0.185069	0.0994554	0.0541968	0.178199	0.0561232	0.0478085	0.0674382	0.0665974	0.0435747	0.0950166	0.0679211	0.0532798	0.113676
	0.191499	0.103478	0.0528857	0.180546	0.0541356	0.0458184	0.0654591	0.0665115	0.0427072	0.0943037	0.0686753	0.0535762	0.111377
	0.196571	0.106375	0.0527928	0.183663	0.0518194	0.044844	0.0646441	0.0645752	0.0414238	0.0943667	0.0689772	0.05393	0.110494
	0.200044	0.109524	0.0528247	0.186064	0.0495714	0.0443852	0.0637036	0.0607512	0.0400053	0.0934342	0.0692264	0.0543004	0.110804
	0.203413	0.113609	0.052226	0.188598	0.0481795	0.043542	0.0629247	0.0570273	0.03867	0.09232	0.069368	0.0551294	0.111841
	0.207948	0.117334	0.0517742	0.191188	0.0476085	0.0421542	0.0622689	0.0546137	0.0376233	0.0928869	0.0690649	0.0562403	0.11261
	0.213462	0.120928	0.0519088	0.194387	0.0476146	0.0408104	0.0616086	0.0531076	0.0363453	0.0944723	0.0679715	0.0567502	0.112666
	0.220353	0.125105	0.0519508	0.198584	0.0480659	0.0403072	0.0606951	0.0520033	0.0348552	0.0948557	0.0664251	0.0563317	0.112088
	0.22867	0.129963	0.0519029	0.202079	0.0470451	0.0400084	0.0596056	0.0511674	0.0333738	0.0936643	0.065403	0.0553403	0.111757
	0.238877	0.135913	0.052732	0.206745	0.0446923	0.0402823	0.0586943	0.0497582	0.0319793	0.0926532	0.0650744	0.0541485	0.111944
	0.249427	0.142714	0.0537527	0.211727	0.043071	0.0407626	0.0573308	0.047541	0.0310772	0.0924348	0.0653739	0.053405	0.112327
	0.260434	0.150033	0.0541243	0.213658	0.0432625	0.0406816	0.0557588	0.0453787	0.0305923	0.0925442	0.0659278	0.0536697	0.112225
	0.271628	0.157671	0.0541597	0.213315	0.0440236	0.040267	0.054729	0.0443623	0.0303381	0.0920096	0.0664838	0.054897	0.112062
	0.282761	0.164823	0.0545665	0.211894	0.0434716	0.0402355	0.0544921	0.0444687	0.030275	0.0896796	0.0668792	0.0572938	0.113277
	0.289084	0.169446	0.0550621	0.209157	0.0420606	0.0405776	0.0540191	0.0442291	0.0306303	0.0851903	0.0673648	0.0612462	0.115564
	0.288516	0.170195	0.0550778	0.207196	0.041298	0.0416429	0.0533991	0.0428511	0.0317285	0.0782743	0.068289	0.0661515	0.117278
	0.281248	0.165881	0.0538508	0.206132	0.0417532	0.0424316	0.0547156	0.0409444	0.0332905	0.0710589	0.0684708	0.0726901	0.117326
	0.268629	0.156897	0.0519895	0.203626	0.0430177	0.042326	0.0586325	0.0399342	0.0348732	0.0654399	0.0671175	0.0838265	0.117142
	0.252904	0.14485	0.0501116	0.19993	0.0450096	0.0414546	0.0640587	0.0395332	0.036449	0.0610911	0.0651018	0.101088	0.120118
	0.235511	0.131627	0.047456	0.194308	0.0472676	0.0412013	0.0690212	0.0389868	0.0384392	0.0573437	0.0634802	0.125633	0.128347
	0.218059	0.118587	0.043957	0.185474	0.0490813	0.0429139	0.0727059	0.0382673	0.0410955	0.0549781	0.0622869	0.156478	0.142564
	0.201001	0.104472	0.0402278	0.173952	0.0496186	0.0458174	0.0753764	0.0381084	0.0446663	0.0541762	0.0613732	0.188467	0.159714
	0.186161	0.0900014	0.0374852	0.163061	0.0496599	0.0492518	0.078356	0.0389153	0.048959	0.0546187	0.0600385	0.216054	0.175188
	0.173407	0.0777294	0.0356983	0.153105	0.0509852	0.0533515	0.0816417	0.039969	0.0539095	0.0556847	0.0583941	0.230797	0.185228
	0.162001	0.069201	0.034325	0.14358	0.0542345	0.0565625	0.0836574	0.0412622	0.0588093	0.0564765	0.0571247	0.231483	0.189691
	0.150308	0.063642	0.0327247	0.131865	0.0582513	0.0573982	0.0847079	0.0433637	0.0628414	0.0563816	0.0565468	0.225374	0.192472
	0.136637	0.06044	0.0308628	0.117022	0.0624951	0.0564534	0.0859307	0.0472027	0.066137	0.0562013	0.0575652	0.218947	0.196379
	0.121004	0.0580503	0.0293373	0.100448	0.0661944	0.0551724	0.0885829	0.0527072	0.0686625	0.056589	0.0600051	0.215515	0.199578
	0.103575	0.0545655	0.0302762	0.0831889	0.0669224	0.0534555	0.0920042	0.0586154	0.0698444	0.0568276	0.0634492	0.212898	0.1996
	0.0860655	0.0496677	0.0373875	0.0684746	0.063411	0.0506353	0.095968	0.0645376	0.0689624	0.0567684	0.0680542	0.207936	0.196168
	0.0707323	0.0440835	0.0533671	0.0600489	0.0574729	0.046704	0.097557	0.0697706	0.0663035	0.056793	0.0733723	0.197573	0.189122
	0.0598376	0.0386421	0.077392	0.0585459	0.0511963	0.0426832	0.0955923	0.0726443	0.0632842	0.0567862	0.0793083	0.181313	0.179891
	0.0536214	0.0340952	0.103094	0.0605818	0.0459796	0.039012	0.0913949	0.0724103	0.0614651	0.0567043	0.0849763	0.164304	0.170786
	0.0498876	0.030543	0.122341	0.0622862	0.0421079	0.0355222	0.0846896	0.0704063	0.061923	0.0572407	0.0901095	0.150505	0.163301
	0.0459336	0.0270647	0.130645	0.0626687	0.0372755	0.0316217	0.0766607	0.0677726	0.0654956	0.0586849	0.0936067	0.136851	0.156682
	0.0414949	0.0243594	0.130779	0.0623981	0.0334528	0.0284717	0.0721238	0.0652104	0.0717004	0.0620379	0.0930808	0.124955	0.151309
	0.037617	0.022675	0.129662	0.0622467	0.0327215	0.0272597	0.0705489	0.062677	0.0801978	0.0684473	0.0907799	0.117489	0.147784
	0.0347788	0.0218903	0.129674	0.0628748	0.0338551	0.0276154	0.0718775	0.0614383	0.0895737	0.0765295	0.0919788	0.11422	0.145881
	0.0332122	0.0218792	0.131976	0.0648718	0.0357345	0.0288155	0.0756586	0.0608796	0.0976698	0.0827426	0.0979823	0.114145	0.144424
	0.0332126	0.0222723	0.138278	0.0687458	0.037758	0.0303648	0.077951	0.0590693	0.104879	0.0843891	0.105364	0.113624	0.142498
	0.0343716	0.0228378	0.149593	0.0741159	0.0392675	0.0320483	0.0768761	0.0558176	0.112205	0.0820387	0.113528	0.110857	0.140656
	0.0353884	0.0232611	0.16402	0.0796232	0.0392576	0.0336976	0.0724181	0.0515527	0.118806	0.0771072	0.114691	0.107342	0.139187
	0.0365638	0.0234298	0.176753	0.0842136	0.0373836	0.0350289	0.0656183	0.0470557	0.122062	0.0720998	0.104817	0.104082	0.136616
	0.0385815	0.0238565	0.183827	0.0877617	0.0347164	0.0355996	0.0595708	0.0434302	0.122493	0.0690506	0.0939027	0.100427	0.134739
	0.0410201	0.0245007	0.185334	0.0902371	0.0321037	0.0350282	0.0555229	0.0406554	0.118105	0.0678513	0.0874398	0.0978356	0.134676
	0.0428877	0.0243341	0.179533	0.089818	0.0296652	0.0334508	0.0526179	0.0386002	0.107625	0.0667794	0.0850363	0.0974051	0.135441
	0.0428233	0.0229246	0.169103	0.0861203	0.0276742	0.0316032	0.0504807	0.0366059	0.0958395	0.0659627	0.0851958	0.099285	0.135261
	0.0406038	0.02121	0.158208	0.0812611	0.0264244	0.0300137	0.0494117	0.0348966	0.0863578	0.0646897	0.0866526	0.102807	0.133198
	0.0376062	0.0200956	0.147933	0.0766477	0.0257889	0.028674	0.0485507	0.0331376	0.0787364	0.0631007	0.0854657	0.103507	0.130011
	0.0346193	0.0196943	0.136655	0.0717963	0.0251942	0.0276521	0.0469505	0.0309149	0.071452	0.0621114	0.0802995	0.100553	0.127877
	0.0326513	0.0198002	0.125668	0.0666337	0.0248795	0.0273472	0.0442785	0.0287757	0.0626701	0.0617585	0.0744101	0.0951972	0.127371
	0.0320858	0.020318	0.11758	0.0617347	0.0254748	0.0275318	0.0409713	0.0270679	0.0544426	0.062147	0.0694858	0.0901794	0.128137
	0.0325156	0.0210992	0.112997	0.0583891	0.0269694	0.0281458	0.0386063	0.0260749	0.0471865	0.062298	0.0648947	0.0870077	0.127964
	0.0329693	0.0218144	0.11107	0.0566123	0.0290054	0.029288	0.0376859	0.026083	0.041467	0.0620778	0.0601218	0.0851356	0.126623
	0.0329073	0.0221867	0.110195	0.0558709	0.0312086	0.0307413	0.0384273	0.0273567	0.0378993	0.0623009	0.0563416	0.08455	0.125316
	0.0319436	0.022197	0.110614	0.0562015	0.0337027	0.0323753	0.0408637	0.0305117	0.036464	0.0623934	0.053854	0.0849928	0.125855
	0.0309661	0.0225204	0.113345	0.0583451	0.0371439	0.0345685	0.0449118	0.036478	0.0374559	0.0625507	0.0529771	0.0848119	0.126997
	0.0310406	0.0233275	0.117913	0.0621413	0.0423641	0.0376913	0.0499319	0.0462725	0.0412768	0.0620976	0.0534465	0.0839468	0.127215
	0.0316144	0.0242086	0.123657	0.0667958	0.0479796	0.0415581	0.0558795	0.061977	0.0479011	0.0617103	0.0541091	0.083182	0.126582
	0.0318562	0.0249608	0.130087	0.0711622	0.0531812	0.045789	0.06397	0.0847744	0.0570085	0.0623123	0.054487	0.0832786	0.126264
	0.0317691	0.0255034	0.135451	0.0746501	0.0583782	0.0500352	0.074226	0.112597	0.0679209	0.0635954	0.0546765	0.0846395	0.127288
	0.0318568	0.0259847	0.139444	0.0778643	0.0629087	0.0544796	0.0856594	0.140917	0.0792412	0.0649155	0.055155	0.0868432	0.13
	0.0324275	0.0269573	0.143969	0.0821083	0.0657712	0.0586836	0.098923	0.166692	0.0909228	0.065743	0.0568043	0.090059	0.131783
	0.0341586	0.0284168	0.151969	0.0876378	0.0677105	0.0610744	0.116874	0.190862	0.102247	0.0658271	0.0605601	0.0942453	0.130951
	0.0376577	0.0298369	0.164236	0.0954917	0.0702589	0.0629677	0.138815	0.211667	0.112217	0.0664699	0.0665069	0.100476	0.13055
	0.0426681	0.0317052	0.180016	0.10477	0.0742016	0.0666973	0.160337	0.226327	0.119058	0.0686566	0.0742578	0.111407	0.132879
	0.0494807	0.0344367	0.200499	0.114095	0.079426	0.0717408	0.177481	0.231595	0.123562	0.0716229	0.0839894	0.129626	0.137687
	0.0584706	0.0378151	0.222682	0.121847	0.0865157	0.0773835	0.188254	0.231852	0.125646	0.0747666	0.0972741	0.154563	0.142716

## Sheet: Gain functions
Muscle	SO	GL	TA	PL	VL	RF	BF	ST	AM	TFL	GM	ES	LD
	0.0207611	0.0159205	0.105686	0.0445118	0.0687532	0.0645235	0.0405439	0.0297005	0.0495555	0.0628434	0.0498108	0.037699	0.00582709
	0.0182168	0.0158906	0.105358	0.0445618	0.072549	0.064125	0.0340918	0.0221315	0.0523946	0.0677657	0.0548828	0.0293085	0.00534806
	0.0149019	0.016223	0.102337	0.0431216	0.076414	0.0640157	0.0282366	0.0146627	0.0550473	0.072169	0.0591925	0.0175487	0.00483056
	0.0129281	0.0169194	0.0972119	0.0400287	0.0806555	0.0649413	0.025047	0.00788219	0.0562948	0.0755624	0.0625087	0.00574317	0.00457845
	0.0133583	0.0177746	0.0918896	0.0369447	0.0854603	0.0675604	0.0251776	0.00178934	0.0549851	0.0781943	0.0654103	-0.000253085	0.00552341
	0.0154667	0.0185759	0.0874913	0.0342349	0.0907017	0.0715207	0.0261222	-0.00326489	0.051048	0.0801247	0.0674737	-0.000683061	0.00723248
	0.0175977	0.0189068	0.081149	0.0311596	0.0957241	0.0756068	0.026404	-0.00608276	0.0450063	0.0806747	0.0674287	-0.000298532	0.00933558
	0.0190176	0.0183155	0.070216	0.0270311	0.101095	0.0790521	0.0253291	-0.00731071	0.0379312	0.0804137	0.0652276	-0.000872611	0.0120092
	0.0198015	0.0167794	0.0553915	0.0218463	0.106687	0.0818251	0.02332	-0.00773303	0.0317765	0.0799154	0.0617404	-0.00190561	0.0149464
	0.0196871	0.0149922	0.0384908	0.0160379	0.111471	0.0839812	0.0213456	-0.00759691	0.0278495	0.0786019	0.0584668	-0.00294825	0.0171968
	0.0185631	0.0136612	0.021734	0.0105227	0.114164	0.0850851	0.0207565	-0.0062182	0.0261164	0.0763273	0.0556907	-0.00324	0.0182296
	0.0177988	0.0129678	0.00824161	0.00647885	0.113206	0.0840178	0.0223806	-0.00329367	0.0263066	0.0733248	0.0537725	-0.00183869	0.0184258
	0.0184361	0.0128965	-0.000340075	0.00407395	0.106574	0.0792766	0.0254988	0.000861789	0.0274734	0.0691469	0.0529605	0.00113022	0.0183825
	0.020158	0.0129647	-0.00467992	0.00333486	0.0950746	0.0710537	0.0283413	0.00482809	0.0281206	0.0632755	0.0518897	0.00402687	0.0181676
	0.0224251	0.0128257	-0.00628334	0.00325665	0.081517	0.0615882	0.0296644	0.00795552	0.0276249	0.0566144	0.0490163	0.00581953	0.017684
	0.024828	0.0124742	-0.00656118	0.00307527	0.0682552	0.0531295	0.0295698	0.0103405	0.0261175	0.0504472	0.045267	0.00665924	0.0169914
	0.0265664	0.011822	-0.00629071	0.00289595	0.0564709	0.0467068	0.0281522	0.0116994	0.0239675	0.0455905	0.0423063	0.00686683	0.0163941
	0.0275545	0.010738	-0.00555966	0.0033314	0.046998	0.0420907	0.0251084	0.0116859	0.0217861	0.0422119	0.0396522	0.00672069	0.0158563
	0.0276951	0.00935951	-0.00413612	0.00445856	0.0397457	0.0387374	0.0210942	0.0102597	0.0203067	0.0402511	0.0364278	0.00639462	0.0153967
	0.0265769	0.0078874	-0.00205289	0.0063783	0.0338925	0.0361667	0.0173969	0.00777387	0.0202101	0.0390816	0.0326206	0.00576363	0.015164
	0.0240732	0.00631326	0.000391901	0.00834841	0.0291482	0.0344636	0.0148517	0.00492852	0.0217214	0.038232	0.0286609	0.00486933	0.0148398
	0.0206692	0.00505261	0.00266534	0.00953764	0.0253958	0.0337248	0.0136436	0.00283751	0.0247172	0.0373942	0.0249774	0.00374138	0.0140516
	0.0171106	0.00424547	0.00409357	0.0090354	0.0225437	0.0333592	0.0126951	0.00164077	0.0287845	0.0359537	0.0216242	0.00246059	0.0129565
	0.0141313	0.00359612	0.00473416	0.00777093	0.0203922	0.0325013	0.0110873	0.00117901	0.033516	0.0333847	0.0187934	0.0012466	0.0117178
	0.0118704	0.00283997	0.00504118	0.00696789	0.0189657	0.0307537	0.00926642	0.00136894	0.0384842	0.0300187	0.0164893	0.000402796	0.0104798
	0.0101665	0.0020697	0.00483189	0.00625003	0.0178405	0.0280204	0.00783391	0.00231194	0.0430771	0.0264201	0.0145347	2.2278e-05	0.00898842
	0.009064	0.00142684	0.00398593	0.00575381	0.016942	0.0247302	0.0068263	0.00346591	0.0465801	0.0232022	0.0127978	-5.17776e-05	0.00707412
	0.00910342	0.00089644	0.00282626	0.00572336	0.0160251	0.0217432	0.00618211	0.00438468	0.0487086	0.0209046	0.0115337	-0.000137572	0.00513464
	0.0104962	0.000508479	0.00180912	0.00610896	0.0150431	0.0194389	0.0057891	0.00494812	0.0491962	0.0199662	0.0110985	-0.000294093	0.00352643
	0.0122855	0.000700868	0.00128991	0.00740892	0.0137797	0.017699	0.00575944	0.00513439	0.0477129	0.0203367	0.0116548	-0.000252875	0.0025914
	0.0136199	0.00139554	0.00116379	0.00960374	0.0121645	0.0164165	0.00642479	0.0050806	0.0444549	0.021114	0.0130183	-4.60256e-05	0.00234363
	0.0144994	0.00232412	0.00142233	0.012609	0.0104971	0.015749	0.00799978	0.00485435	0.0400583	0.0216693	0.0146521	4.93511e-05	0.00245636
	0.0154029	0.00381703	0.00199139	0.016427	0.00912194	0.0156141	0.00999754	0.00436806	0.0352119	0.0220931	0.0160603	-9.09419e-05	0.00264146
	0.0172148	0.00664443	0.00254425	0.0204461	0.0083417	0.0154034	0.0116038	0.00367062	0.030573	0.0223587	0.016869	-0.000391193	0.0026852
	0.0203681	0.0111699	0.00296962	0.0248564	0.00807053	0.0147532	0.0124818	0.00313529	0.0265598	0.0224174	0.0169439	-0.000649482	0.00266406
	0.0249203	0.016882	0.00358753	0.0299074	0.00819561	0.0138235	0.0127766	0.00281619	0.0232087	0.0224781	0.0163804	-0.000820737	0.00267352
	0.030468	0.0232417	0.00459167	0.0351542	0.00838546	0.0129252	0.0123927	0.00234682	0.020447	0.0219631	0.0156153	-0.00102201	0.00274834
	0.0364393	0.0301345	0.00575995	0.0405185	0.00846511	0.0121553	0.0114998	0.00155993	0.0182506	0.0203447	0.0150333	-0.00125496	0.00290221
	0.0426133	0.0371136	0.00696222	0.0456232	0.00848352	0.0114682	0.0104543	0.000719987	0.016618	0.0180709	0.0148878	-0.0013538	0.00316881
	0.0487104	0.0435878	0.00831472	0.0499385	0.00859205	0.0107931	0.00971239	0.000116076	0.0154198	0.0158501	0.0151039	-0.00125453	0.00358238
	0.0546827	0.0494452	0.00977684	0.0536295	0.00930076	0.0103419	0.00945272	-0.000225559	0.0146207	0.0137768	0.0154004	-0.00102217	0.00388112
	0.0605267	0.0548363	0.0110532	0.0565048	0.0105218	0.00992396	0.00955903	-0.000203399	0.0141715	0.0115041	0.0156164	-0.000624512	0.00408236
	0.0663533	0.0599594	0.0122592	0.0591105	0.0116256	0.00946151	0.0101245	0.000131975	0.0139393	0.00902583	0.0155898	-4.9885e-06	0.00467888
	0.0714303	0.0647182	0.0135863	0.0628303	0.0122053	0.00916148	0.010859	0.00042061	0.0139462	0.00665684	0.0153434	0.00102264	0.00620411
	0.0752548	0.0689853	0.0149888	0.0678631	0.0125866	0.00916112	0.0112082	0.000275823	0.0142879	0.00479745	0.0149484	0.00287177	0.00880456
	0.0776658	0.0728653	0.016211	0.0735135	0.0132779	0.00952813	0.0109222	-0.000285757	0.0151129	0.00390131	0.0144008	0.00589425	0.0123049
	0.0796864	0.0764839	0.0171664	0.0792588	0.0140537	0.0105143	0.0103573	-0.000804168	0.0165257	0.00419558	0.0136915	0.0103074	0.0168213
	0.0816954	0.0796657	0.0179164	0.084016	0.0143927	0.0122779	0.00960891	-0.00101118	0.0184749	0.00584713	0.0129944	0.0163694	0.0228379
	0.0834161	0.0824537	0.0186213	0.0872642	0.0142575	0.0151373	0.00821862	-0.00100814	0.0208876	0.00829175	0.0127816	0.0239748	0.0307613
	0.0844767	0.0846067	0.0190483	0.089068	0.0139862	0.0189168	0.0060681	-0.00111647	0.0236535	0.010953	0.0132295	0.032394	0.0402719
	0.084275	0.085449	0.0188577	0.0886011	0.0137748	0.0230296	0.00342267	-0.00125719	0.0264897	0.0137647	0.0140735	0.0407984	0.0500241
	0.0825013	0.0843766	0.0181741	0.0860345	0.0138257	0.0265112	0.000853766	-0.00123686	0.0290677	0.0166752	0.015078	0.0478715	0.0584124
	0.0790782	0.081302	0.0171959	0.0822499	0.0142592	0.0283817	-0.00128845	-0.00103818	0.0311637	0.0191888	0.0163256	0.0527815	0.0641909
	0.0743167	0.0767312	0.0160833	0.0775886	0.0151119	0.0286376	-0.00294655	-0.000837906	0.0326444	0.0209224	0.0178145	0.0556573	0.0676156
	0.0679985	0.0705505	0.0147778	0.0716416	0.0159714	0.0278576	-0.00442951	-0.000759484	0.0335405	0.0217668	0.0193835	0.056877	0.0692088
	0.06057	0.0626292	0.0134878	0.0646595	0.0161032	0.0265625	-0.00577052	-0.000697339	0.0338948	0.0218829	0.0205897	0.0584282	0.0692316
	0.0524653	0.0532751	0.0125873	0.0566845	0.0152119	0.025697	-0.00665187	-0.000749114	0.0339459	0.0217155	0.0211629	0.0606782	0.0677569
	0.0442504	0.0433929	0.0125989	0.0485297	0.0137749	0.0259202	-0.00729505	-0.00109074	0.033758	0.0216453	0.0211201	0.0616028	0.0644896
	0.036828	0.0337439	0.0139311	0.041149	0.0121704	0.0270997	-0.00806376	-0.00194566	0.0328496	0.0217754	0.020414	0.0595813	0.0593819
	0.030869	0.0251401	0.0168057	0.0348828	0.0106796	0.028956	-0.00922863	-0.00330439	0.0308144	0.0223513	0.0193834	0.0539904	0.0533546
	0.0266758	0.0182464	0.0209349	0.029851	0.00992343	0.0317195	-0.0104849	-0.0048571	0.0276499	0.0237477	0.0183711	0.0462863	0.0476266
	0.0238092	0.0132226	0.0252935	0.0255779	0.010212	0.0355333	-0.0116697	-0.00650882	0.0236935	0.0258857	0.0174607	0.0383457	0.0427419
	0.0216795	0.00982335	0.0286957	0.0214473	0.0110699	0.0400176	-0.0120462	-0.00808955	0.0191541	0.0283491	0.0167844	0.0314444	0.0388697
	0.0197006	0.00774416	0.0303395	0.0173642	0.0117452	0.0441192	-0.0113986	-0.00917249	0.0141552	0.0309507	0.0161461	0.0262502	0.0355003
	0.0175875	0.00662247	0.0305207	0.0139344	0.0115774	0.0467425	-0.0101099	-0.00949453	0.00915659	0.0338985	0.0155178	0.021785	0.0320478
	0.0155853	0.00613823	0.0303262	0.0116601	0.0105809	0.0476453	-0.00814673	-0.00923283	0.00474142	0.0369668	0.0153133	0.0168681	0.0282881
	0.0132603	0.00597734	0.0310479	0.010145	0.00948352	0.0470083	-0.00583298	-0.00841451	0.000205947	0.0402964	0.0167754	0.00927091	0.0224936
	0.0119881	0.00641773	0.0315012	0.0101485	0.00919616	0.0450546	-0.00458315	-0.00713755	-0.00292155	0.04126	0.0208104	0.00321647	0.0161895
	0.0111478	0.00692883	0.0314098	0.0112836	0.00912728	0.0422201	-0.00408559	-0.00555088	-0.0046191	0.0396942	0.0269172	-0.00101521	0.00996147
	0.0107252	0.00718454	0.0315859	0.0136483	0.00877098	0.0384369	-0.00413904	-0.00420034	-0.00518134	0.036641	0.0333765	-0.00417692	0.00462286
	0.0105133	0.00689443	0.0319308	0.0165299	0.00782199	0.0336449	-0.00470186	-0.00263183	-0.00494653	0.0323247	0.0387586	-0.00670346	0.000649238
	0.00997335	0.00642313	0.0311358	0.0180369	0.00655145	0.0280983	-0.00459156	-4.38055e-05	-0.00441168	0.0270942	0.0423462	-0.00779029	-0.0016527
	0.00906536	0.00592392	0.0286898	0.0170459	0.00527169	0.022154	-0.00325555	0.00334248	-0.00447131	0.0221569	0.0423261	-0.00760891	-0.00270497
	0.00826398	0.00539842	0.0249293	0.0139853	0.00435927	0.0167338	-0.000753636	0.00719057	-0.00544973	0.0186509	0.0409581	-0.00750595	-0.0031357
	0.00745535	0.00494868	0.0210335	0.0101269	0.00401449	0.0124474	0.0028318	0.0113967	-0.00605784	0.0161761	0.0405012	-0.00804353	-0.00310221
	0.00658256	0.00448486	0.0187567	0.00682855	0.00390214	0.00968842	0.00683749	0.0154974	-0.00566842	0.0140682	0.0390889	-0.0085622	-0.00331477
	0.00590297	0.00391528	0.018628	0.00501306	0.00388368	0.00855763	0.00989592	0.018486	-0.0035276	0.0124778	0.0363308	-0.00886205	-0.00383459
	0.00530144	0.00347758	0.0203094	0.00489974	0.00426176	0.00876705	0.0114871	0.0189676	0.000360151	0.0114219	0.0335446	-0.00924219	-0.00437936
	0.00470267	0.00339378	0.0219759	0.00569816	0.00510951	0.00967913	0.0119801	0.0170726	0.00408043	0.0101523	0.0306488	-0.0100246	-0.0042825
	0.00430232	0.00359404	0.0230611	0.00638964	0.00607741	0.010713	0.0118416	0.0143772	0.00644626	0.00892115	0.0266513	-0.0111458	-0.00314395
	0.00415017	0.00398686	0.0243744	0.00684082	0.00675041	0.0113712	0.0129704	0.0127727	0.00747721	0.00796649	0.0226748	-0.011568	-0.00117844
	0.00431855	0.00461456	0.0262938	0.00740556	0.00722545	0.0115496	0.016404	0.0135804	0.00772092	0.00684265	0.0203855	-0.0110666	0.000890538
	0.0045062	0.00562357	0.0276383	0.0081047	0.00761017	0.0111851	0.0218583	0.0169376	0.00797947	0.00562582	0.0192118	-0.00983139	0.00290099
	0.00449896	0.00728313	0.0274827	0.00880473	0.00775521	0.0104669	0.0287181	0.0224298	0.00837524	0.00459584	0.0183968	-0.0085796	0.00483118
	0.00433786	0.00980976	0.0263144	0.00934691	0.00751714	0.00964974	0.0367119	0.0293884	0.00929141	0.00438346	0.0179121	-0.00759495	0.00709898
	0.00425671	0.0131264	0.0248711	0.00992709	0.00703643	0.00894636	0.0463055	0.0378581	0.0108196	0.00517984	0.0177334	-0.00648926	0.00949303
	0.00436375	0.0171798	0.0236094	0.0106862	0.00690926	0.00868771	0.0573773	0.0487889	0.0131224	0.0066695	0.0174279	-0.00513799	0.0113969
	0.00467637	0.0218949	0.0226566	0.0113396	0.00756778	0.00903521	0.0696045	0.0633211	0.0164414	0.00877079	0.0170568	-0.00346088	0.012313
	0.00490635	0.0261752	0.0215001	0.011403	0.00897285	0.00976747	0.0820155	0.081339	0.0207248	0.010975	0.0173084	-0.000977135	0.0125488
	0.00482365	0.0287071	0.020485	0.0110523	0.0107449	0.0107035	0.0935631	0.100902	0.0255503	0.013052	0.018651	0.00217832	0.0123794
	0.00480289	0.0289589	0.02056	0.0110679	0.0131239	0.012298	0.103254	0.118238	0.0303248	0.0150157	0.0212004	0.0054479	0.0117053
	0.00517535	0.0277255	0.0224777	0.0120828	0.0166969	0.0153559	0.11008	0.129179	0.0347613	0.0170728	0.0247868	0.00830758	0.0105954
	0.00598448	0.0257303	0.0266543	0.014127	0.0217277	0.0204188	0.113674	0.131799	0.0388141	0.0196767	0.0285484	0.0107025	0.00905123
	0.00716337	0.0232048	0.0328155	0.0169226	0.028006	0.0273549	0.11397	0.127118	0.0425157	0.0231578	0.0316386	0.0131091	0.00715063
	0.00882942	0.0207773	0.0404443	0.0203383	0.0345621	0.0358047	0.110355	0.117202	0.0453626	0.0276795	0.0337325	0.0161664	0.00591561
	0.0111823	0.0191221	0.0499719	0.0247408	0.0402983	0.0453225	0.10193	0.103222	0.0466928	0.0332608	0.0346994	0.0205818	0.00580891
	0.0142242	0.0182428	0.0621517	0.0296972	0.0453843	0.0535928	0.0889685	0.0853949	0.046125	0.0392279	0.0346841	0.0267041	0.00607479
	0.0175781	0.0176169	0.0761219	0.0347816	0.050628	0.0590372	0.0740566	0.0662153	0.0448743	0.045061	0.0348893	0.0337884	0.00608571
	0.0202584	0.0168126	0.0891178	0.0392881	0.0564439	0.0623856	0.0606127	0.050328	0.0442986	0.0507518	0.0369231	0.0395299	0.00576622
	0.0215268	0.0162283	0.0997437	0.042827	0.0627308	0.0643478	0.0502801	0.0390552	0.0458001	0.0565493	0.041781	0.0415513	0.00563798

## Sheet: Gain modules
Module	G1	G2	G3	G4
	-0.0206561	1.10902	0.284437	0.627685
	-0.0949628	1.23569	0.224631	0.509005
	-0.224881	1.40323	0.183367	0.355921
	-0.352588	1.59328	0.14985	0.203642
	-0.395759	1.80148	0.116713	0.0719473
	-0.364202	2.00407	0.068728	-0.0519993
	-0.323463	2.15086	-0.0116482	-0.160908
	-0.290808	2.22831	-0.120242	-0.26681
	-0.245381	2.24074	-0.243899	-0.37105
	-0.163679	2.17854	-0.359395	-0.467038
	-0.0736791	2.03983	-0.438155	-0.528298
	-0.00123884	1.83964	-0.455454	-0.52757
	0.0442812	1.57922	-0.418717	-0.468835
	0.0607917	1.2757	-0.365357	-0.394887
	0.0584311	0.973805	-0.334688	-0.335438
	0.0403376	0.704619	-0.333059	-0.291575
	0.014142	0.483863	-0.345554	-0.260897
	-0.0206426	0.318669	-0.353061	-0.250246
	-0.0555806	0.201557	-0.366414	-0.263196
	-0.0713246	0.106732	-0.39911	-0.293067
	-0.0674519	0.0148914	-0.440984	-0.321619
	-0.0680465	-0.0733097	-0.475427	-0.333591
	-0.0832236	-0.154498	-0.504761	-0.342888
	-0.104237	-0.227877	-0.518734	-0.363999
	-0.118253	-0.288643	-0.516436	-0.392755
	-0.134058	-0.341724	-0.511939	-0.412464
	-0.16373	-0.38169	-0.496799	-0.415165
	-0.207796	-0.401721	-0.457498	-0.405947
	-0.2542	-0.404018	-0.403096	-0.395991
	-0.286453	-0.403356	-0.350207	-0.385858
	-0.312022	-0.408083	-0.292205	-0.376757
	-0.343709	-0.411372	-0.214947	-0.369315
	-0.371798	-0.414448	-0.132414	-0.365821
	-0.386877	-0.421754	-0.0495764	-0.366238
	-0.396211	-0.436083	0.0487959	-0.364613
	-0.407632	-0.460659	0.17686	-0.350982
	-0.416342	-0.492914	0.325746	-0.335536
	-0.420062	-0.527035	0.500592	-0.325996
	-0.417131	-0.546644	0.699632	-0.31802
	-0.404102	-0.547067	0.889559	-0.307356
	-0.380494	-0.534828	1.05358	-0.29722
	-0.352441	-0.520227	1.20971	-0.28814
	-0.322929	-0.51213	1.37053	-0.273006
	-0.291415	-0.507267	1.54611	-0.254655
	-0.256226	-0.498152	1.72177	-0.243467
	-0.199144	-0.481073	1.8692	-0.242949
	-0.082854	-0.458238	1.9845	-0.248919
	0.117053	-0.440037	2.05702	-0.260675
	0.409084	-0.423479	2.08255	-0.284201
	0.777814	-0.403027	2.05885	-0.324477
	1.18225	-0.37838	1.95447	-0.378535
	1.5664	-0.350333	1.76764	-0.427716
	1.87209	-0.324561	1.5288	-0.455931
	2.07333	-0.298757	1.26662	-0.464302
	2.18184	-0.276115	0.963311	-0.468056
	2.22422	-0.264692	0.610998	-0.471742
	2.20472	-0.255158	0.213718	-0.472366
	2.09815	-0.240157	-0.188226	-0.474712
	1.89882	-0.232456	-0.548418	-0.481828
	1.63865	-0.234609	-0.819755	-0.490969
	1.34782	-0.238422	-0.975335	-0.495203
	1.05755	-0.248777	-1.03379	-0.493513
	0.776007	-0.2749	-1.02316	-0.478794
	0.498331	-0.317245	-0.963457	-0.450563
	0.239702	-0.36213	-0.877372	-0.419964
	0.0188348	-0.382603	-0.788589	-0.390528
	-0.23378	-0.364241	-0.688163	-0.356594
	-0.414873	-0.333731	-0.611619	-0.331105
	-0.548119	-0.331306	-0.563608	-0.316755
	-0.63311	-0.359386	-0.537651	-0.321518
	-0.672722	-0.396708	-0.522727	-0.343013
	-0.688719	-0.43136	-0.515462	-0.369252
	-0.697217	-0.473862	-0.518702	-0.40102
	-0.708534	-0.526846	-0.535291	-0.425901
	-0.709366	-0.573667	-0.564659	-0.434058
	-0.69053	-0.593976	-0.600405	-0.431921
	-0.657965	-0.574787	-0.629209	-0.421153
	-0.62739	-0.542254	-0.636786	-0.39736
	-0.609837	-0.540725	-0.625953	-0.364258
	-0.593842	-0.566411	-0.611507	-0.324593
	-0.567221	-0.589186	-0.596676	-0.269998
	-0.535647	-0.592891	-0.57638	-0.187399
	-0.506506	-0.58691	-0.544226	-0.067069
	-0.485011	-0.588078	-0.498989	0.100142
	-0.463052	-0.59902	-0.442691	0.318696
	-0.435797	-0.616782	-0.379021	0.584244
	-0.403281	-0.630886	-0.314485	0.890629
	-0.363795	-0.632506	-0.256315	1.24328
	-0.318527	-0.630186	-0.219923	1.64456
	-0.271467	-0.625874	-0.211005	2.07213
	-0.227267	-0.596907	-0.216374	2.45178
	-0.190575	-0.516762	-0.212495	2.67922
	-0.175546	-0.373174	-0.186947	2.72599
	-0.181319	-0.168242	-0.135538	2.62223
	-0.189421	0.0750522	-0.0551886	2.39051
	-0.187816	0.335094	0.0553728	2.03774
	-0.177316	0.577966	0.175135	1.60612
	-0.152221	0.774845	0.280129	1.19688
	-0.100221	0.908171	0.34297	0.902914
	-0.0349513	1.00247	0.353976	0.742871

## Sheet: Gain Synergies
Muscle	SO	GL	TA	PL	VL	RF	BF	ST	AM	TFL	GM	ES	LD
G4	0.300215	0.314589	-0.030023	0.344634	0.102416	0.043459	-0.105099	-0.108256	0.275293	0.0999247	0.0189004	0.425824	0.457077
G3	-0.0380091	-0.0912794	0.406834	0.0386086	0.780431	0.677418	0.122064	-0.0727731	0.22533	0.698407	0.303353	0.0559509	-0.0197063
G2	0.747798	0.710589	0.0902688	0.686875	-0.0354757	-0.03751	0.0355067	0.0253158	0.106987	-0.0967095	-0.027112	0.153973	0.124626
G1	-0.147838	0.0642733	0.269547	-0.0175925	0.0848197	-0.00688266	0.860076	0.864459	0.349412	0.0154977	-0.00447739	0.0702255	-0.0187527

## Sheet: Basis modules
Module	B1	B2	B3	B4
	0.153209	0.650625	0.262195	2.18624
	0.249818	0.81401	0.475712	2.15153
	0.304006	0.882063	0.73596	2.05145
	0.299305	0.847129	1.02208	1.87213
	0.237355	0.726942	1.3129	1.61238
	0.120936	0.527946	1.60629	1.281
	-0.0235785	0.304463	1.87993	0.924734
	-0.157724	0.110699	2.10434	0.603544
	-0.25595	-0.0338755	2.25573	0.344228
	-0.310249	-0.132	2.31353	0.148852
	-0.326645	-0.195914	2.26711	0.00728266
	-0.317763	-0.245341	2.1247	-0.0967467
	-0.296761	-0.290875	1.93217	-0.174556
	-0.272121	-0.331767	1.73488	-0.231532
	-0.244909	-0.362131	1.56273	-0.274869
	-0.210254	-0.376347	1.4191	-0.319309
	-0.165582	-0.381568	1.29917	-0.372168
	-0.117737	-0.391827	1.20256	-0.436051
	-0.0835343	-0.419922	1.12876	-0.505165
	-0.0795943	-0.458044	1.06241	-0.567984
	-0.106768	-0.484924	0.97786	-0.615911
	-0.140514	-0.498258	0.869693	-0.64843
	-0.148868	-0.503042	0.739715	-0.672423
	-0.118124	-0.5079	0.588864	-0.6855
	-0.0557131	-0.511074	0.425801	-0.686979
	0.018201	-0.510938	0.265871	-0.677644
	0.0807314	-0.514421	0.127365	-0.661417
	0.122118	-0.525102	0.0278793	-0.646728
	0.149525	-0.548734	-0.0378905	-0.63789
	0.186483	-0.577675	-0.0922745	-0.632139
	0.249886	-0.601856	-0.144693	-0.624342
	0.337589	-0.617277	-0.189784	-0.613704
	0.433989	-0.625659	-0.227488	-0.605508
	0.523898	-0.628472	-0.26058	-0.608622
	0.603648	-0.627407	-0.291079	-0.615365
	0.679477	-0.626196	-0.316654	-0.610991
	0.74833	-0.630306	-0.332673	-0.595176
	0.813838	-0.642335	-0.342489	-0.574957
	0.88169	-0.659849	-0.351783	-0.5543
	0.962871	-0.675419	-0.364854	-0.529925
	1.06822	-0.686242	-0.381669	-0.494573
	1.19888	-0.692461	-0.402175	-0.45242
	1.35428	-0.690582	-0.431388	-0.409455
	1.52692	-0.678547	-0.468646	-0.366836
	1.70502	-0.654681	-0.506323	-0.323237
	1.86577	-0.611415	-0.535308	-0.276593
	1.98656	-0.53426	-0.548353	-0.225452
	2.05149	-0.408751	-0.547845	-0.178327
	2.04531	-0.233995	-0.540553	-0.153217
	1.97177	-0.0187468	-0.521381	-0.163509
	1.86303	0.239543	-0.480746	-0.201797
	1.74291	0.546853	-0.421426	-0.251748
	1.60507	0.898855	-0.358287	-0.305794
	1.43938	1.27872	-0.305212	-0.364087
	1.24645	1.66077	-0.270765	-0.423297
	1.02919	2.00384	-0.266627	-0.472889
	0.792412	2.25056	-0.287111	-0.508176
	0.536386	2.35656	-0.320479	-0.534447
	0.256459	2.30301	-0.363949	-0.561992
	-0.0371624	2.11925	-0.422303	-0.597314
	-0.324519	1.886	-0.483734	-0.641023
	-0.579966	1.67106	-0.524526	-0.684436
	-0.776124	1.47723	-0.527095	-0.710115
	-0.897471	1.28154	-0.505331	-0.694352
	-0.948624	1.0602	-0.487531	-0.630647
	-0.959465	0.816952	-0.489909	-0.545494
	-0.971464	0.513564	-0.515885	-0.449204
	-0.996262	0.239671	-0.557702	-0.360331
	-1.01868	0.0477934	-0.595446	-0.283614
	-1.02582	-0.052997	-0.616895	-0.22059
	-1.0207	-0.0902189	-0.620442	-0.16458
	-1.0062	-0.107755	-0.59563	-0.105697
	-0.985297	-0.136791	-0.539024	-0.0410246
	-0.966168	-0.17879	-0.492965	0.0267466
	-0.947905	-0.236052	-0.47702	0.0769741
	-0.933459	-0.313555	-0.470154	0.0848199
	-0.930455	-0.394074	-0.471556	0.0571013
	-0.941359	-0.448403	-0.495431	0.0211464
	-0.961452	-0.475053	-0.548628	-0.00797976
	-0.982293	-0.487894	-0.614293	-0.0425407
	-0.995288	-0.490049	-0.665591	-0.0947598
	-0.998047	-0.484805	-0.697068	-0.153973
	-0.995322	-0.471563	-0.721846	-0.208186
	-0.994265	-0.455752	-0.746703	-0.245585
	-0.990131	-0.444218	-0.760525	-0.252237
	-0.968829	-0.428771	-0.752896	-0.220047
	-0.925819	-0.404326	-0.733703	-0.141425
	-0.880353	-0.380565	-0.718887	-0.0150956
	-0.842812	-0.367068	-0.714352	0.158653
	-0.810635	-0.366987	-0.716793	0.382036
	-0.775965	-0.376111	-0.721208	0.654173
	-0.727759	-0.387091	-0.728564	0.964038
	-0.667137	-0.392988	-0.723128	1.25166
	-0.600786	-0.387198	-0.681518	1.47071
	-0.529572	-0.361254	-0.593923	1.61797
	-0.446634	-0.305178	-0.478738	1.72077
	-0.344546	-0.208645	-0.358529	1.82545
	-0.226218	-0.0621059	-0.230583	1.94429
	-0.102616	0.139855	-0.0896809	2.06258
	0.0235436	0.386698	0.0709222	2.15193

## Sheet: Basis Synergies
Muscle	SO	GL	TA	PL	VL	RF	BF	ST	AM	TFL	GM	ES	LD
B1	0.890578	0.891319	-0.252063	0.826136	0.00673182	-0.0698533	-0.110428	-0.116585	-0.195861	-0.0690589	-0.191852	0.0165419	-0.045457
B2	-0.0177901	-0.0545078	0.00855303	-0.0464018	0.119599	0.159047	-0.00180299	-0.00102095	0.221838	-0.0850989	0.145276	0.884493	0.769489
B3	-0.0166257	-0.0840817	0.244573	0.0731156	0.82195	0.823877	0.243581	0.299021	0.295708	0.604842	0.441384	0.0764537	0.0396015
B4	-0.241848	-0.138138	0.674537	0.0374968	0.211652	0.211716	0.718489	0.757056	0.312079	0.069828	0.272074	0.146769	-0.0896298

## Sheet: Reconstruction 1.61 ms-1
Muscle	SO	GL	TA	PL	VL	RF	BF	ST	AM	TFL	GM	ES	LD
	0.126269	0.109474	0.459165	0.245532	0.271993	0.249669	0.320175	0.327772	0.255242	0.225102	0.280638	0.237717	0.168979
	0.131545	0.108085	0.472895	0.254644	0.291326	0.258942	0.31317	0.317119	0.253583	0.235556	0.29466	0.24842	0.171722
	0.135456	0.1046	0.479252	0.258016	0.313658	0.270884	0.302036	0.30366	0.249913	0.248301	0.309143	0.248491	0.170101
	0.13796	0.100488	0.475667	0.255267	0.338179	0.286155	0.288402	0.287991	0.246901	0.26349	0.32253	0.238894	0.166236
	0.140441	0.0976395	0.461632	0.248015	0.364011	0.304247	0.271866	0.269434	0.246646	0.281649	0.333926	0.224625	0.162879
	0.142555	0.0949358	0.438482	0.235356	0.388417	0.323463	0.250625	0.246993	0.246435	0.301486	0.342744	0.205973	0.159239
	0.142715	0.0906151	0.409185	0.218147	0.406997	0.340582	0.227839	0.223948	0.24295	0.318844	0.345272	0.184954	0.155864
	0.140789	0.0849415	0.377836	0.199865	0.419272	0.35439	0.206601	0.201035	0.235893	0.331305	0.340763	0.165688	0.153684
	0.137989	0.0790927	0.346103	0.182393	0.425134	0.363808	0.186956	0.17762	0.226369	0.337978	0.33057	0.149326	0.152951
	0.136579	0.0750183	0.313161	0.165925	0.423859	0.367202	0.16985	0.156317	0.216224	0.337791	0.316632	0.136823	0.155141
	0.137835	0.073808	0.279426	0.151435	0.415108	0.36298	0.157467	0.141095	0.207253	0.33076	0.301253	0.127319	0.15973
	0.141623	0.0752561	0.247811	0.141528	0.39839	0.349979	0.149566	0.132914	0.200539	0.318423	0.285645	0.118308	0.163955
	0.146856	0.0780129	0.220151	0.137228	0.372927	0.32793	0.14473	0.130169	0.194882	0.303127	0.270826	0.108883	0.165809
	0.15281	0.0813131	0.196341	0.138143	0.340694	0.299317	0.140707	0.129596	0.187927	0.286113	0.256407	0.0999635	0.16512
	0.158578	0.084415	0.175975	0.140997	0.30682	0.269953	0.1362	0.128427	0.179285	0.269125	0.241372	0.0921171	0.162386
	0.164633	0.087487	0.157966	0.142935	0.275026	0.243937	0.130853	0.125008	0.170551	0.253618	0.225826	0.0861334	0.158761
	0.171691	0.0907342	0.141633	0.144071	0.248016	0.223371	0.12451	0.119025	0.16307	0.240709	0.210729	0.0826266	0.155893
	0.180317	0.094671	0.126609	0.146358	0.227549	0.208941	0.11659	0.110454	0.156815	0.230494	0.197168	0.0808327	0.154132
	0.188728	0.0983134	0.112605	0.149604	0.212991	0.200197	0.107627	0.100487	0.150946	0.222294	0.187292	0.0800078	0.152939
	0.19429	0.100174	0.0999982	0.151381	0.201663	0.195086	0.0990067	0.0908581	0.145575	0.215066	0.181866	0.0794631	0.152244
	0.195084	0.0996853	0.0893634	0.14854	0.191208	0.191428	0.0917992	0.0832743	0.142852	0.208422	0.179862	0.0791813	0.151643
	0.192185	0.0981904	0.081538	0.142376	0.181185	0.187656	0.086884	0.078778	0.14307	0.201983	0.179011	0.0779943	0.150026
	0.188519	0.0971975	0.0754235	0.135993	0.171217	0.182479	0.0824761	0.0754556	0.143971	0.19457	0.176948	0.0758987	0.148077
	0.186854	0.0980955	0.0712548	0.133093	0.160196	0.174232	0.0779705	0.0717834	0.143092	0.185321	0.172872	0.073202	0.146733
	0.188299	0.101103	0.0693209	0.135043	0.14794	0.162785	0.074555	0.0682486	0.139507	0.174813	0.166991	0.0708628	0.146582
	0.19064	0.104456	0.0688028	0.139775	0.135013	0.149485	0.0731681	0.0663833	0.134262	0.164104	0.160581	0.0688755	0.146307
	0.192276	0.107363	0.0695971	0.145549	0.123359	0.136327	0.0729877	0.0657494	0.129179	0.154559	0.155381	0.0666073	0.14455
	0.193215	0.109921	0.0723742	0.151358	0.114298	0.125219	0.0728746	0.0654245	0.125459	0.147178	0.152377	0.0643683	0.141518
	0.194267	0.112136	0.0764015	0.156635	0.107169	0.116282	0.0722534	0.0646175	0.122639	0.142346	0.150934	0.0625105	0.137743
	0.197445	0.115425	0.0798723	0.162274	0.100766	0.108665	0.0709064	0.0630587	0.119898	0.139159	0.149354	0.0617004	0.134244
	0.203912	0.121177	0.0823479	0.169193	0.0948062	0.101811	0.0693456	0.061333	0.116799	0.136097	0.146636	0.0617176	0.131361
	0.213381	0.129688	0.0853301	0.178277	0.0899564	0.096098	0.0684553	0.0603641	0.113008	0.13274	0.1432	0.061685	0.129029
	0.224632	0.13969	0.0895394	0.189547	0.0860384	0.0917346	0.0682448	0.0600353	0.108312	0.129375	0.139688	0.0608775	0.127235
	0.236602	0.150151	0.0932976	0.201849	0.0825351	0.0878394	0.0678713	0.0591756	0.103335	0.126202	0.136309	0.0595766	0.125619
	0.249453	0.161447	0.0964805	0.215598	0.0789052	0.0835139	0.0672396	0.0571188	0.0987582	0.123164	0.13301	0.0591608	0.124496
	0.263218	0.173914	0.0994471	0.230951	0.0753002	0.0789934	0.0672421	0.0551175	0.0953349	0.120292	0.129481	0.0599809	0.124036
	0.276402	0.186627	0.101153	0.246606	0.0721945	0.0749406	0.0676316	0.053435	0.093042	0.117111	0.125779	0.0608061	0.124071
	0.290174	0.200374	0.102205	0.263342	0.0692735	0.0712092	0.0679184	0.0517023	0.0908088	0.113168	0.121224	0.0609376	0.12456
	0.305263	0.215163	0.103274	0.280768	0.0670767	0.0677276	0.0680107	0.0496273	0.0886327	0.109496	0.115884	0.0607475	0.125043
	0.321749	0.230183	0.104291	0.298056	0.065624	0.064776	0.0680535	0.0472453	0.0858525	0.10675	0.110676	0.0609823	0.126027
	0.340344	0.245826	0.105705	0.31619	0.0646184	0.062709	0.0681723	0.044753	0.081613	0.104577	0.106153	0.061906	0.128082
	0.361626	0.26299	0.106312	0.335558	0.0632168	0.0605481	0.0678713	0.041936	0.0767202	0.101979	0.102421	0.064141	0.130891
	0.385832	0.281872	0.105058	0.356068	0.0604756	0.0573252	0.0675453	0.0391129	0.0721158	0.0982067	0.0991391	0.0679755	0.133977
	0.412586	0.302016	0.10307	0.377885	0.0567457	0.0533471	0.0670244	0.0363761	0.068074	0.0937335	0.0958241	0.073564	0.13757
	0.439991	0.322103	0.101512	0.399382	0.0528834	0.0498119	0.065928	0.0338279	0.0642067	0.0896551	0.0927487	0.0809637	0.141946
	0.465104	0.340125	0.101321	0.41849	0.0499024	0.0481602	0.064103	0.031814	0.0607856	0.0867395	0.0901873	0.0904751	0.147736
	0.486254	0.355157	0.102801	0.434437	0.0486203	0.0492351	0.061982	0.03095	0.0589555	0.0851291	0.0882175	0.102875	0.155979
	0.501156	0.365491	0.104136	0.445193	0.0490117	0.053091	0.0598418	0.0309652	0.0606873	0.0845587	0.0869525	0.119191	0.167371
	0.507799	0.37	0.103508	0.449994	0.0513957	0.0597914	0.0566457	0.0304975	0.0679213	0.0850892	0.0874471	0.14007	0.18179
	0.506785	0.36927	0.101547	0.450222	0.0558656	0.0694162	0.0518509	0.0285964	0.0795061	0.0867924	0.0912122	0.165013	0.199146
	0.499511	0.363272	0.0990191	0.445616	0.062186	0.0814604	0.0460209	0.0255389	0.0929953	0.0899791	0.0982096	0.194008	0.219641
	0.486909	0.352554	0.0973665	0.436692	0.0703154	0.0939622	0.0407884	0.0228153	0.10712	0.0944359	0.107556	0.226385	0.24162
	0.468505	0.337533	0.0976062	0.422749	0.0793971	0.104068	0.0371919	0.0218187	0.121822	0.0989402	0.11837	0.260059	0.262432
	0.444653	0.318603	0.0996905	0.403746	0.0889191	0.110524	0.0347001	0.0224615	0.136713	0.102978	0.129468	0.292313	0.279943
	0.41567	0.295054	0.101343	0.379365	0.0982746	0.113965	0.0324728	0.0237667	0.150359	0.10599	0.139202	0.32199	0.293763
	0.38131	0.266141	0.101356	0.350226	0.106875	0.115103	0.0312499	0.0255495	0.162233	0.108209	0.146583	0.347715	0.303446
	0.342068	0.232539	0.100838	0.317302	0.115072	0.116127	0.0313609	0.0273025	0.170631	0.111212	0.152143	0.365072	0.307419
	0.300386	0.197361	0.101192	0.282351	0.122181	0.118257	0.0314004	0.0272949	0.173835	0.115799	0.156402	0.369139	0.304094
	0.258483	0.163917	0.102572	0.246358	0.125612	0.120095	0.0294977	0.0241068	0.171952	0.12103	0.158627	0.358902	0.294259
	0.219378	0.135177	0.103397	0.210763	0.12425	0.120667	0.0252903	0.0179084	0.167391	0.125932	0.158151	0.338659	0.281418
	0.185668	0.112372	0.103177	0.178062	0.119692	0.121112	0.0204478	0.0103638	0.162131	0.130479	0.156384	0.316764	0.269728
	0.157611	0.0947697	0.102753	0.149175	0.113607	0.122505	0.0163612	0.00366865	0.157432	0.134209	0.155305	0.299964	0.261455
	0.135048	0.0817542	0.103918	0.124563	0.106974	0.124987	0.0152623	0.000671835	0.153728	0.136354	0.156366	0.286996	0.254474
	0.117513	0.0726539	0.107873	0.104603	0.100195	0.127519	0.0182208	0.00263613	0.151016	0.136237	0.159129	0.274426	0.246319
	0.104557	0.0667452	0.114704	0.0904527	0.0930036	0.12829	0.0246323	0.00869032	0.148285	0.133919	0.161689	0.257983	0.235446
	0.0955603	0.0628868	0.12339	0.0821502	0.0856309	0.126786	0.0339769	0.0174077	0.144484	0.131017	0.162645	0.235929	0.221967
	0.0862063	0.0569903	0.135587	0.077092	0.0778631	0.123335	0.0494819	0.0309763	0.138871	0.128958	0.162448	0.200975	0.200987
	0.0792932	0.0507446	0.148007	0.0782722	0.0727092	0.118696	0.0663625	0.0454898	0.133313	0.128359	0.162603	0.165547	0.180055
	0.0750453	0.0457109	0.158712	0.0843094	0.0691512	0.11289	0.0809646	0.0590408	0.128121	0.12706	0.164171	0.135586	0.161785
	0.0739553	0.0431318	0.16758	0.093227	0.0659923	0.105428	0.0911892	0.0696849	0.123815	0.12444	0.167134	0.113247	0.147613
	0.0749869	0.0428559	0.175097	0.101728	0.0628776	0.0973295	0.0978086	0.0770275	0.120894	0.121398	0.170333	0.0976734	0.137756
	0.0760381	0.0435442	0.181404	0.106205	0.0594727	0.0895841	0.10338	0.083244	0.119617	0.118239	0.173294	0.087014	0.131565
	0.0751651	0.0436663	0.185935	0.105227	0.055511	0.0818401	0.10786	0.0894321	0.119796	0.114348	0.176095	0.0793096	0.127745
	0.0717184	0.0424102	0.186695	0.100242	0.051798	0.0748467	0.111203	0.0944802	0.120947	0.109707	0.177163	0.0732662	0.125542
	0.0675421	0.0401419	0.183632	0.0946753	0.0490692	0.0695584	0.113328	0.0971394	0.122307	0.105491	0.175056	0.0677383	0.125336
	0.0648047	0.0377302	0.179914	0.091163	0.0473621	0.0662765	0.113729	0.0976071	0.122492	0.103233	0.170838	0.0620652	0.12639
	0.0640131	0.0361333	0.178818	0.0904605	0.0463258	0.0642022	0.113113	0.0969624	0.121419	0.103274	0.167046	0.0569653	0.127206
	0.0642102	0.0358102	0.180142	0.0917319	0.0453721	0.0628684	0.112498	0.0965269	0.120501	0.104113	0.164979	0.0538974	0.1275
	0.0645379	0.0365657	0.179453	0.0931857	0.0441323	0.0621827	0.111395	0.0963852	0.120382	0.103569	0.163956	0.0525178	0.127433
	0.0651016	0.037809	0.175309	0.0939693	0.0428228	0.0623323	0.109733	0.0959831	0.120651	0.101646	0.162679	0.0520918	0.127633
	0.0662268	0.0391578	0.17048	0.0947657	0.0419846	0.0631431	0.109496	0.0959162	0.12085	0.0995784	0.16069	0.0529118	0.128801
	0.0675497	0.0408756	0.16801	0.0966066	0.0415509	0.0636602	0.112908	0.0982155	0.120771	0.0983749	0.15799	0.0548572	0.130689
	0.0685969	0.0434695	0.166812	0.0986367	0.041222	0.0629984	0.120095	0.103831	0.120959	0.0978043	0.154401	0.0578906	0.132977
	0.0691062	0.0468957	0.165261	0.0996218	0.0408794	0.0613061	0.13101	0.11382	0.121966	0.0970728	0.149805	0.0612066	0.134974
	0.0694073	0.0511262	0.164415	0.0996769	0.0412739	0.0595616	0.146511	0.129934	0.12458	0.0964228	0.145311	0.0645481	0.136135
	0.070639	0.0564697	0.166307	0.100499	0.0435852	0.0590911	0.166593	0.152743	0.129147	0.09652	0.141978	0.0688922	0.137045
	0.0728811	0.0628698	0.171948	0.103073	0.0479609	0.0602983	0.190758	0.18226	0.135723	0.0976233	0.140191	0.0747406	0.138666
	0.0737363	0.0688551	0.18096	0.10607	0.0537836	0.0627723	0.219155	0.218832	0.144904	0.0993037	0.139948	0.0816631	0.141279
	0.0717312	0.0731754	0.192002	0.107882	0.0601599	0.0658769	0.251601	0.261937	0.157574	0.100762	0.141009	0.0887975	0.144409
	0.0670122	0.0757733	0.204846	0.108973	0.0678772	0.0698591	0.28684	0.30972	0.173532	0.102171	0.14359	0.0951011	0.146984
	0.061019	0.0774324	0.220301	0.111411	0.079142	0.0764914	0.321348	0.356695	0.190781	0.104715	0.148281	0.0995299	0.14807
	0.0564141	0.0787917	0.238812	0.116733	0.0945289	0.0872171	0.349888	0.394974	0.206927	0.109404	0.154869	0.10212	0.147461
	0.0547296	0.0802125	0.258955	0.124309	0.113374	0.102209	0.368584	0.418924	0.220212	0.117016	0.163169	0.103761	0.144954
	0.0563243	0.0820128	0.279686	0.133265	0.134705	0.121165	0.377079	0.428228	0.229921	0.127938	0.173	0.10673	0.141179
	0.0617673	0.0849344	0.300886	0.143898	0.156905	0.143201	0.375806	0.424696	0.235555	0.14176	0.184435	0.113188	0.137904
	0.0712428	0.0896876	0.323628	0.157277	0.178212	0.166349	0.36512	0.410037	0.23708	0.15743	0.197458	0.123859	0.136293
	0.0835238	0.0953641	0.348449	0.172955	0.196757	0.187976	0.348709	0.388146	0.236987	0.173549	0.211305	0.138953	0.136919
	0.0968342	0.100702	0.37576	0.190583	0.213435	0.207137	0.333147	0.365511	0.23863	0.189135	0.225741	0.159091	0.140512
	0.108767	0.104816	0.404357	0.20932	0.231177	0.224373	0.324356	0.348312	0.244145	0.202907	0.242153	0.184466	0.148266
	0.118627	0.108058	0.433538	0.228712	0.251019	0.239028	0.322953	0.337911	0.251564	0.214366	0.261012	0.21311	0.15929

[truncated: 3 more sheets: Prediction 1.31 ms-1, Reconstruction 1.00 ms-1, Reconstruction 0.69 ms-1]
